# Supplementary material for: Discovery of Melittin as Triple-Action Agent: Broad-Spectrum Antibacterial, Anti-Biofilm, and Potential Anti-Quorum Sensing Activities
Source: Molecules. 2024 Jan 23;29(3):558. doi: 10.3390/molecules29030558 (PMC10856726; doi:10.3390/molecules29030558)
Supplement: Supplementary file 1 [file molecules-29-00558-s001.zip]

Archive with 4 entries (4 files):
- LIVE AND DEAD (Table S1).xlsx
- rmsd (Table S3).xlsx
- RMSF (Table S4).xlsx
- ROS (Table S2).csv
