# Supplementary material for: Discovery of Melittin as Triple-Action Agent: Broad-Spectrum Antibacterial, Anti-Biofilm, and Potential Anti-Quorum Sensing Activities
Source: Molecules. 2024 Jan 23;29(3):558. doi: 10.3390/molecules29030558 (PMC10856726; doi:10.3390/molecules29030558)
Supplement: Supplementary file 1 [file molecules-29-00558-s001.zip › LIVE AND DEAD (Table S1).xlsx]

## Sheet: Sheet1
				Area	Mean	Min	Max	IntDen	%Area	RawIntDen
E. coli ATCC 25922	Control		1	262144	22.558	0	255	5913547	9.945	5913547
	MIC	Green fluorescence	2	170	12.471	1	87	2120	0.588	2120
		Red fluorescence	3	262144	1.548	0	255	405915	0.151	405915
		Merge	4	262144	20.103	0	255	5269759	5.478	5269759
	Control		5	262144	23.823	0	255	6244947	10.748	6244947
	MBC	Green fluorescence	6	262144	7.958	0	255	2086017	1.994	2086017
		Red fluorescence	7	262144	2.517	0	255	659817	0.154	659817
		Merge	8	262144	8.843	0	255	2318083	2.263	2318083
S. aureus 1	Control		9	262144	20.141	0	255	5279900	7.142	5279900
	MIC	Green fluorescence	10	262144	8.471	0	255	2220699	2.945	2220699
		Red fluorescence	11	262144	1.506	0	255	394678	0.169	394678
		Merge	12	262144	9.294	0	255	2436322	3.252	2436322
	Control		13	262144	17.478	0	255	4581791	6.212	4581791
	MBC	Green fluorescence	14	262144	2.101	0	255	550876	0.819	550876
		Red fluorescence	15	262144	2.287	0	255	599557	0.175	599557
		Merge	16	262144	3.807	0	255	998067	0.827	998067
P. aeruginosa PAO1	Control		17	262144	10.818	0	255	2835774	1.601	2835774
	MIC	Green fluorescence	18	262144	12.258	0	255	3213451	1.722	3213451
		Red fluorescence	19	262144	3.594	0	255	942200	0.152	942200
		Merge	20	262144	13.585	0	255	3561217	1.907	3561217
	Control		21	262144	9.972	0	255	2614059	1.57	2614059
	MBC	Green fluorescence	22	262144	4.813	0	255	1261572	0.951	1261572
		Red fluorescence	23	262144	5.951	0	255	1559990	0.152	1559990
		Merge	24	262144	9.232	0	255	2420010	1.075	2420010
A. baumannii 34230	Control		25	262144	11.051	0	255	2896905	2.39	2896905
	MIC	Green fluorescence	26	262144	16.966	0	255	4447614	2.447	4447614
		Red fluorescence	27	262144	2.307	0	255	604785	0.152	604785
		Merge	28	262144	17.445	0	255	4572978	2.541	4572978
	Control		29	262144	17.68	0	255	4634713	3.142	4634713
	MBC	Green fluorescence	30	262144	3.454	0	255	905408	1.451	905408
		Red fluorescence	31	262144	2.938	0	255	770261	0.151	770261
		Merge	32	262144	5.863	0	255	1536961	1.465	1536961
