# Supplementary material for: Discovery of Melittin as Triple-Action Agent: Broad-Spectrum Antibacterial, Anti-Biofilm, and Potential Anti-Quorum Sensing Activities
Source: Molecules. 2024 Jan 23;29(3):558. doi: 10.3390/molecules29030558 (PMC10856726; doi:10.3390/molecules29030558)
Supplement: Supplementary file 1 [file molecules-29-00558-s001.zip › rmsd (Table S3).xlsx]

## Sheet: melittin- prepared RMSD 3 (
Frame	Time (ns)	RMSD 3 (435 atoms)
1	0	1.34921e-06
2	0.100002	4.07828
3	0.200004	3.72693
4	0.300006	5.82507
5	0.400008	6.73154
6	0.50001	6.87825
7	0.600012	6.25882
8	0.700014	6.7601
9	0.800016	7.34729
10	0.900018	7.55909
11	1.00002	7.1224
12	1.10002	6.46491
13	1.20002	7.05362
14	1.30003	7.04541
15	1.40003	7.89311
16	1.50003	8.53057
17	1.60003	8.74798
18	1.70003	8.45527
19	1.80004	8.25213
20	1.90004	8.67989
21	2.00004	7.36233
22	2.10004	8.95086
23	2.20004	8.31392
24	2.30005	9.61512
25	2.40005	10.0488
26	2.50005	9.96541
27	2.60005	7.64798
28	2.70005	7.12721
29	2.80006	8.33006
30	2.90006	9.13323
31	3.00006	7.16285
32	3.10006	8.05306
33	3.20006	7.88753
34	3.30007	7.92555
35	3.40007	8.03451
36	3.50007	8.80058
37	3.60007	8.32413
38	3.70007	8.18465
39	3.80008	7.29166
40	3.90008	6.66665
41	4.00008	8.41482
42	4.10008	8.00393
43	4.20008	8.34874
44	4.30009	8.63007
45	4.40009	9.14637
46	4.50009	9.49569
47	4.60009	8.55541
48	4.70009	8.83113
49	4.8001	7.48758
50	4.9001	9.16141
51	5.0001	8.61886
52	5.1001	8.63296
53	5.2001	8.0906
54	5.30011	8.09465
55	5.40011	8.0813
56	5.50011	7.98962
57	5.60011	8.09496
58	5.70011	9.32261
59	5.80012	9.36532
60	5.90012	10.6897
61	6.00012	10.3499
62	6.10012	10.79
63	6.20012	11.1647
64	6.30013	12.5999
65	6.40013	12.7732
66	6.50013	13.24
67	6.60013	13.2663
68	6.70013	14.0162
69	6.80014	13.6463
70	6.90014	14.0199
71	7.00014	14.4069
72	7.10014	14.526
73	7.20014	14.8348
74	7.30015	14.99
75	7.40015	13.0095
76	7.50015	13.0238
77	7.60015	13.6534
78	7.70015	14.0004
79	7.80016	14.0279
80	7.90016	14.0179
81	8.00016	13.9263
82	8.10016	13.8995
83	8.20016	14.8628
84	8.30017	13.1884
85	8.40017	14.5141
86	8.50017	14.4689
87	8.60017	13.2448
88	8.70017	13.4828
89	8.80018	14.5563
90	8.90018	12.0881
91	9.00018	13.4651
92	9.10018	13.011
93	9.20018	14.4959
94	9.30019	14.1145
95	9.40019	15.9547
96	9.50019	12.8128
97	9.60019	14.6829
98	9.70019	13.7057
99	9.8002	13.3506
100	9.9002	13.2242
101	10.0002	12.9702
102	10.1002	14.0232
103	10.2002	15.2815
104	10.3002	14.5257
105	10.4002	14.0499
106	10.5002	13.4265
107	10.6002	12.9542
108	10.7002	13.2953
109	10.8002	13.7488
110	10.9002	13.6174
111	11.0002	14.209
112	11.1002	14.0355
113	11.2002	15.3701
114	11.3002	13.007
115	11.4002	13.9709
116	11.5002	12.3823
117	11.6002	10.5348
118	11.7002	11.6931
119	11.8002	10.986
120	11.9002	12.936
121	12.0002	12.066
122	12.1002	12.2152
123	12.2002	12.5224
124	12.3002	12.3299
125	12.4002	12.3239
126	12.5002	12.3585
127	12.6003	11.6618
128	12.7003	12.0957
129	12.8003	12.9488
130	12.9003	12.6457
131	13.0003	12.8847
132	13.1003	12.5594
133	13.2003	13.3965
134	13.3003	13.7005
135	13.4003	13.3584
136	13.5003	13.504
137	13.6003	12.5037
138	13.7003	11.9608
139	13.8003	12.8171
140	13.9003	11.9372
141	14.0003	12.2971
142	14.1003	11.0866
143	14.2003	12.8663
144	14.3003	13.1749
145	14.4003	12.6544
146	14.5003	13.2646
147	14.6003	12.1663
148	14.7003	12.4869
149	14.8003	12.4718
150	14.9003	12.2501
151	15.0003	12.5321
152	15.1003	11.5569
153	15.2003	11.6509
154	15.3003	12.7115
155	15.4003	12.8404
156	15.5003	11.8045
157	15.6003	11.1389
158	15.7003	10.7755
159	15.8003	9.39399
160	15.9003	10.0032
161	16.0003	11.7534
162	16.1003	12.4179
163	16.2003	12.1505
164	16.3003	11.0933
165	16.4003	11.7009
166	16.5003	12.1162
167	16.6003	11.9981
168	16.7003	13.2007
169	16.8003	12.1552
170	16.9003	11.9148
171	17.0003	12.9879
172	17.1003	13.4932
173	17.2003	12.5065
174	17.3003	12.0388
175	17.4003	12.702
176	17.5004	13.3059
177	17.6004	12.9117
178	17.7004	11.6959
179	17.8004	12.4873
180	17.9004	12.7649
181	18.0004	12.6583
182	18.1004	12.2076
183	18.2004	12.1252
184	18.3004	13.2099
185	18.4004	13.3301
186	18.5004	12.7581
187	18.6004	12.7783
188	18.7004	12.7414
189	18.8004	12.5816
190	18.9004	13.084
191	19.0004	13.1807
192	19.1004	12.4978
193	19.2004	13.0509
194	19.3004	13.737
195	19.4004	12.8681
196	19.5004	12.9559
197	19.6004	12.2882
198	19.7004	12.313
199	19.8004	12.7044
200	19.9004	12.8254
201	20.0004	13.2231
202	20.1004	12.0922
203	20.2004	11.6408
204	20.3004	11.7166
205	20.4004	12.7522
206	20.5004	12.7632
207	20.6004	12.2672
208	20.7004	12.568
209	20.8004	12.4721
210	20.9004	13.0984
211	21.0004	12.2381
212	21.1004	12.3527
213	21.2004	12.3088
214	21.3004	12.6447
215	21.4004	11.6177
216	21.5004	10.3365
217	21.6004	12.3771
218	21.7004	10.6997
219	21.8004	11.5447
220	21.9004	10.6402
221	22.0004	10.7926
222	22.1004	11.2676
223	22.2004	11.1577
224	22.3004	10.6257
225	22.4004	10.7831
226	22.5005	11.5993
227	22.6005	11.1568
228	22.7005	10.6993
229	22.8005	11.8831
230	22.9005	12.6643
231	23.0005	10.8636
232	23.1005	10.4093
233	23.2005	11.7328
234	23.3005	11.1529
235	23.4005	12.5204
236	23.5005	12.3467
237	23.6005	13.1676
238	23.7005	12.5689
239	23.8005	12.5627
240	23.9005	12.9085
241	24.0005	12.7299
242	24.1005	13.9329
243	24.2005	13.2472
244	24.3005	12.1547
245	24.4005	13.101
246	24.5005	14.4404
247	24.6005	14.7455
248	24.7005	14.9427
249	24.8005	16.3908
250	24.9005	15.8754
251	25.0005	17.025
252	25.1005	16.0566
253	25.2005	15.7234
254	25.3005	15.6961
255	25.4005	15.1977
256	25.5005	16.117
257	25.6005	15.9622
258	25.7005	16.4507
259	25.8005	15.4007
260	25.9005	15.4362
261	26.0005	15.7361
262	26.1005	17.1344
263	26.2005	15.3562
264	26.3005	15.315
265	26.4005	16.5187
266	26.5005	15.7989
267	26.6005	15.8168
268	26.7005	16.0885
269	26.8005	16.6934
270	26.9005	16.4818
271	27.0005	16.9685
272	27.1005	17.5907
273	27.2005	17.1103
274	27.3005	17.2235
275	27.4005	17.7737
276	27.5006	16.7484
277	27.6006	16.7954
278	27.7006	16.1376
279	27.8006	16.7801
280	27.9006	15.9488
281	28.0006	15.9499
282	28.1006	15.2614
283	28.2006	15.9065
284	28.3006	16.362
285	28.4006	15.0851
286	28.5006	15.0351
287	28.6006	15.2032
288	28.7006	16.1695
289	28.8006	15.5774
290	28.9006	16.5483
291	29.0006	15.4688
292	29.1006	16.6517
293	29.2006	15.8758
294	29.3006	15.4246
295	29.4006	15.0528
296	29.5006	15.7839
297	29.6006	15.1002
298	29.7006	15.211
299	29.8006	15.9513
300	29.9006	15.8762
301	30.0006	16.1265
302	30.1006	15.197
303	30.2006	16.9197
304	30.3006	15.5776
305	30.4006	17.1467
306	30.5006	16.2102
307	30.6006	16.6549
308	30.7006	16.7043
309	30.8006	15.9246
310	30.9006	16.1131
311	31.0006	16.7802
312	31.1006	16.3624
313	31.2006	16.0002
314	31.3006	14.8137
315	31.4006	16.6991
316	31.5006	16.1012
317	31.6006	15.9572
318	31.7006	16.1137
319	31.8006	16.152
320	31.9006	16.9604
321	32.0006	16.5093
322	32.1006	15.7191
323	32.2006	16.7604
324	32.3006	15.6602
325	32.4006	16.5575
326	32.5007	15.3797
327	32.6007	16.8271
328	32.7007	16.9436
329	32.8007	16.4925
330	32.9007	16.7526
331	33.0007	17.5314
332	33.1007	16.1179
333	33.2007	16.9842
334	33.3007	15.8799
335	33.4007	16.1112
336	33.5007	15.3383
337	33.6007	16.142
338	33.7007	15.7551
339	33.8007	16.5443
340	33.9007	17.8073
341	34.0007	17.3241
342	34.1007	15.5033
343	34.2007	17.2859
344	34.3007	16.4351
345	34.4007	16.8989
346	34.5007	17.7669
347	34.6007	19.6692
348	34.7007	17.5725
349	34.8007	18.9741
350	34.9007	18.0776
351	35.0007	18.6973
352	35.1007	18.2486
353	35.2007	18.4696
354	35.3007	18.483
355	35.4007	19.4262
356	35.5007	18.6596
357	35.6007	18.7316
358	35.7007	18.6946
359	35.8007	18.4213
360	35.9007	18.4268
361	36.0007	19.5667
362	36.1007	19.9721
363	36.2007	18.5188
364	36.3007	19.7279
365	36.4007	19.3476
366	36.5007	20.5952
367	36.6007	20.3025
368	36.7007	19.4005
369	36.8007	18.3211
370	36.9007	18.5109
371	37.0007	18.0932
372	37.1007	17.9782
373	37.2007	18.7227
374	37.3007	19.4334
375	37.4007	19.1078
376	37.5007	18.6025
377	37.6008	19.3873
378	37.7008	18.359
379	37.8008	18.5161
380	37.9008	18.8845
381	38.0008	18.1378
382	38.1008	18.9064
383	38.2008	17.6592
384	38.3008	19.2212
385	38.4008	19.346
386	38.5008	18.8154
387	38.6008	19.0984
388	38.7008	18.166
389	38.8008	17.7653
390	38.9008	17.3723
391	39.0008	18.2942
392	39.1008	17.8525
393	39.2008	18.1936
394	39.3008	17.7994
395	39.4008	16.676
396	39.5008	18.4083
397	39.6008	18.9234
398	39.7008	18.0528
399	39.8008	18.4864
400	39.9008	17.8073
401	40.0008	17.9886
402	40.1008	17.26
403	40.2008	18.1506
404	40.3008	19.3386
405	40.4008	18.9075
406	40.5008	18.1781
407	40.6008	18.4134
408	40.7008	16.9392
409	40.8008	17.7504
410	40.9008	17.4523
411	41.0008	17.9395
412	41.1008	20.0162
413	41.2008	19.1604
414	41.3008	18.6025
415	41.4008	20.2055
416	41.5008	20.0276
417	41.6008	19.6841
418	41.7008	19.1582
419	41.8008	18.3423
420	41.9008	17.6537
421	42.0008	17.2145
422	42.1008	18.7593
423	42.2008	20.4543
424	42.3008	19.3962
425	42.4008	20.17
426	42.5008	19.3095
427	42.6009	19.4731
428	42.7009	20.231
429	42.8009	20.3312
430	42.9009	22.3426
431	43.0009	21.5672
432	43.1009	21.9386
433	43.2009	21.0214
434	43.3009	21.5663
435	43.4009	21.5926
436	43.5009	21.0707
437	43.6009	20.7928
438	43.7009	20.6635
439	43.8009	20.871
440	43.9009	21.0252
441	44.0009	21.9258
442	44.1009	21.3371
443	44.2009	21.5996
444	44.3009	22.4331
445	44.4009	22.1309
446	44.5009	22.5134
447	44.6009	21.6794
448	44.7009	21.0422
449	44.8009	20.8986
450	44.9009	19.8858
451	45.0009	20.307
452	45.1009	19.5015
453	45.2009	19.7984
454	45.3009	18.0602
455	45.4009	19.9054
456	45.5009	20.17
457	45.6009	19.8417
458	45.7009	20.8061
459	45.8009	20.5501
460	45.9009	20.279
461	46.0009	20.2951
462	46.1009	20.814
463	46.2009	21.0949
464	46.3009	20.7465
465	46.4009	20.2549
466	46.5009	20.0309
467	46.6009	21.6541
468	46.7009	20.617
469	46.8009	19.2147
470	46.9009	19.3266
471	47.0009	19.2684
472	47.1009	21.223
473	47.2009	20.8784
474	47.3009	20.3173
475	47.4009	21.1486
476	47.501	20.3123
477	47.601	20.3316
478	47.701	20.6494
479	47.801	20.753
480	47.901	20.7136
481	48.001	20.838
482	48.101	20.472
483	48.201	20.626
484	48.301	20.4175
485	48.401	20.437
486	48.501	20.0719
487	48.601	20.4025
488	48.701	20.577
489	48.801	19.6463
490	48.901	20.6685
491	49.001	19.4331
492	49.101	18.0887
493	49.201	18.8927
494	49.301	18.8503
495	49.401	18.4737
496	49.501	19.9545
497	49.601	19.2611
498	49.701	18.9943
499	49.801	19.0702
500	49.901	18.3559
501	50.001	18.5947
502	50.101	20.0718
503	50.201	19.7866
504	50.301	19.6679
505	50.401	20.0273
506	50.501	20.2104
507	50.601	18.7563
508	50.701	19.6726
509	50.801	20.0187
510	50.901	20.6005
511	51.001	20.8881
512	51.101	20.0544
513	51.201	19.4951
514	51.301	20.4933
515	51.401	20.3026
516	51.501	20.8906
517	51.601	20.9227
518	51.701	19.9962
519	51.801	19.6706
520	51.901	19.7357
521	52.001	19.8156
522	52.101	19.3803
523	52.201	19.5954
524	52.301	19.746
525	52.401	20.4112
526	52.501	20.8862
527	52.6011	20.3046
528	52.7011	21.2754
529	52.8011	21.4147
530	52.9011	20.1988
531	53.0011	20.6506
532	53.1011	19.6238
533	53.2011	20.3899
534	53.3011	19.7068
535	53.4011	20.326
536	53.5011	20.8326
537	53.6011	20.4706
538	53.7011	20.086
539	53.8011	19.6363
540	53.9011	20.4222
541	54.0011	18.9498
542	54.1011	19.5624
543	54.2011	20.5862
544	54.3011	19.5819
545	54.4011	18.7414
546	54.5011	18.7973
547	54.6011	19.4868
548	54.7011	19.1532
549	54.8011	19.9776
550	54.9011	19.0448
551	55.0011	19.8157
552	55.1011	20.8295
553	55.2011	21.2309
554	55.3011	20.1552
555	55.4011	21.3526
556	55.5011	21.3081
557	55.6011	21.5488
558	55.7011	21.547
559	55.8011	21.1537
560	55.9011	21.3965
561	56.0011	21.6683
562	56.1011	21.3122
563	56.2011	20.3952
564	56.3011	20.4295
565	56.4011	20.5606
566	56.5011	21.3514
567	56.6011	20.6272
568	56.7011	20.8132
569	56.8011	20.5009
570	56.9011	20.6487
571	57.0011	20.726
572	57.1011	21.1894
573	57.2011	19.8531
574	57.3011	19.9391
575	57.4011	20.2424
576	57.5012	20.6672
577	57.6012	20.0108
578	57.7012	19.7104
579	57.8012	19.6631
580	57.9012	19.5683
581	58.0012	19.2663
582	58.1012	20.6089
583	58.2012	20.2907
584	58.3012	20.3383
585	58.4012	19.8489
586	58.5012	20.5862
587	58.6012	20.3693
588	58.7012	19.5159
589	58.8012	19.9106
590	58.9012	20.1947
591	59.0012	19.6695
592	59.1012	20.0185
593	59.2012	20.1975
594	59.3012	20.1097
595	59.4012	20.1066
596	59.5012	19.2947
597	59.6012	19.9616
598	59.7012	20.4518
599	59.8012	20.4772
600	59.9012	20.5638
601	60.0012	20.3514
602	60.1012	19.8555
603	60.2012	20.0141
604	60.3012	18.2437
605	60.4012	20.3908
606	60.5012	21.3655
607	60.6012	20.8194
608	60.7012	20.2836
609	60.8012	20.7372
610	60.9012	20.9375
611	61.0012	20.6381
612	61.1012	19.763
613	61.2012	21.2228
614	61.3012	19.6889
615	61.4012	20.6526
616	61.5012	20.7197
617	61.6012	21.0726
618	61.7012	21.3363
619	61.8012	22.0726
620	61.9012	21.4838
621	62.0012	21.4412
622	62.1012	21.6651
623	62.2012	20.2882
624	62.3012	20.7188
625	62.4012	21.1815
626	62.5012	20.9677
627	62.6013	21.7481
628	62.7013	21.361
629	62.8013	22.3026
630	62.9013	21.2168
631	63.0013	21.4449
632	63.1013	21.3956
633	63.2013	20.5784
634	63.3013	21.1225
635	63.4013	20.7575
636	63.5013	21.021
637	63.6013	21.0876
638	63.7013	21.2711
639	63.8013	21.887
640	63.9013	21.5348
641	64.0013	22.0027
642	64.1013	20.5949
643	64.2013	21.178
644	64.3013	21.541
645	64.4013	21.634
646	64.5013	21.1932
647	64.6013	20.9186
648	64.7013	20.1953
649	64.8013	20.7898
650	64.9013	20.7237
651	65.0013	21.3928
652	65.1013	21.4487
653	65.2013	20.7597
654	65.3013	20.713
655	65.4013	21.1036
656	65.5013	18.9746
657	65.6013	18.9898
658	65.7013	19.3573
659	65.8013	17.5595
660	65.9013	19.1043
661	66.0013	17.3601
662	66.1013	19.0643
663	66.2013	19.0622
664	66.3013	19.2951
665	66.4013	20.6406
666	66.5013	22.0654
667	66.6013	19.9468
668	66.7013	20.3976
669	66.8013	20.4667
670	66.9013	21.1885
671	67.0013	21.0732
672	67.1013	20.6525
673	67.2013	21.2389
674	67.3013	21.3464
675	67.4013	20.0629
676	67.5014	20.7648
677	67.6014	19.4416
678	67.7014	18.7525
679	67.8014	19.6498
680	67.9014	19.8832
681	68.0014	20.1421
682	68.1014	20.1824
683	68.2014	20.849
684	68.3014	20.4193
685	68.4014	20.5851
686	68.5014	21.4894
687	68.6014	20.3554
688	68.7014	19.7719
689	68.8014	20.5857
690	68.9014	20.6799
691	69.0014	20.7726
692	69.1014	20.0845
693	69.2014	19.9049
694	69.3014	20.836
695	69.4014	21.0962
696	69.5014	20.8163
697	69.6014	21.1077
698	69.7014	20.4125
699	69.8014	20.5426
700	69.9014	20.6222
701	70.0014	20.9924
702	70.1014	20.6211
703	70.2014	20.3695
704	70.3014	20.4735
705	70.4014	20.5069
706	70.5014	20.82
707	70.6014	20.1457
708	70.7014	20.6008
709	70.8014	20.4508
710	70.9014	20.1634
711	71.0014	20.3469
712	71.1014	20.4722
713	71.2014	20.552
714	71.3014	20.9489
715	71.4014	20.6018
716	71.5014	20.6233
717	71.6014	20.2982
718	71.7014	21.2211
719	71.8014	20.4392
720	71.9014	21.3165
721	72.0014	20.358
722	72.1014	20.5842
723	72.2014	21.3591
724	72.3014	20.6351
725	72.4014	21.0371
726	72.5015	20.771
727	72.6015	21.7831
728	72.7015	21.0427
729	72.8015	20.8202
730	72.9015	21.0981
731	73.0015	22.3578
732	73.1015	21.0985
733	73.2015	20.8545
734	73.3015	19.8242
735	73.4015	20.2332
736	73.5015	20.7507
737	73.6015	20.6514
738	73.7015	20.9519
739	73.8015	20.6618
740	73.9015	20.5633
741	74.0015	20.4886
742	74.1015	20.3617
743	74.2015	21.0216
744	74.3015	20.9615
745	74.4015	20.7639
746	74.5015	20.9874
747	74.6015	21.3742
748	74.7015	22.3858
749	74.8015	23.1204
750	74.9015	23.1828
751	75.0015	23.0535
752	75.1015	24.1897
753	75.2015	23.0222
754	75.3015	23.9861
755	75.4015	24.1965
756	75.5015	24.2996
757	75.6015	23.4809
758	75.7015	23.7821
759	75.8015	23.9786
760	75.9015	23.8244
761	76.0015	24.3448
762	76.1015	24.2029
763	76.2015	24.7687
764	76.3015	23.692
765	76.4015	23.8759
766	76.5015	24.4303
767	76.6015	24.4377
768	76.7015	23.7248
769	76.8015	24.4889
770	76.9015	24.2483
771	77.0015	24.1426
772	77.1015	24.8794
773	77.2015	23.9209
774	77.3015	24.5695
775	77.4015	24.0717
776	77.5015	24.098
777	77.6016	24.1118
778	77.7016	23.9385
779	77.8016	25.2006
780	77.9016	24.3969
781	78.0016	24.7263
782	78.1016	24.4879
783	78.2016	24.3297
784	78.3016	24.2252
785	78.4016	23.7207
786	78.5016	23.749
787	78.6016	22.9352
788	78.7016	23.0892
789	78.8016	21.9283
790	78.9016	22.5781
791	79.0016	21.9128
792	79.1016	22.9344
793	79.2016	23.0684
794	79.3016	22.3338
795	79.4016	23.2606
796	79.5016	23.511
797	79.6016	23.7316
798	79.7016	22.6257
799	79.8016	22.3561
800	79.9016	22.7772
801	80.0016	22.9239
802	80.1016	23.5664
803	80.2016	23.0877
804	80.3016	22.5688
805	80.4016	22.1531
806	80.5016	23.5733
807	80.6016	23.4145
808	80.7016	22.8614
809	80.8016	22.4347
810	80.9016	23.2804
811	81.0016	23.3283
812	81.1016	22.0901
813	81.2016	22.9097
814	81.3016	22.196
815	81.4016	21.921
816	81.5016	21.921
817	81.6016	22.4691
818	81.7016	22.2846
819	81.8016	21.4478
820	81.9016	21.3388
821	82.0016	21.2193
822	82.1016	22.1182
823	82.2016	21.4169
824	82.3016	21.8084
825	82.4016	22.2785
826	82.5016	22.767
827	82.6017	22.7808
828	82.7017	22.0748
829	82.8017	21.8968
830	82.9017	21.4067
831	83.0017	22.3184
832	83.1017	21.5651
833	83.2017	21.0846
834	83.3017	20.5244
835	83.4017	20.7648
836	83.5017	20.9324
837	83.6017	21.8635
838	83.7017	21.615
839	83.8017	21.9919
840	83.9017	21.7346
841	84.0017	21.2101
842	84.1017	20.7848
843	84.2017	22.1417
844	84.3017	21.4901
845	84.4017	21.0802
846	84.5017	21.3056
847	84.6017	20.7317
848	84.7017	20.3854
849	84.8017	21.0636
850	84.9017	20.7743
851	85.0017	21.2386
852	85.1017	20.7057
853	85.2017	21.3311
854	85.3017	21.348
855	85.4017	21.2151
856	85.5017	20.8218
857	85.6017	21.0943
858	85.7017	20.9803
859	85.8017	21.1383
860	85.9017	21.4507
861	86.0017	20.4806
862	86.1017	20.6932
863	86.2017	20.785
864	86.3017	21.2174
865	86.4017	21.3109
866	86.5017	20.539
867	86.6017	20.5158
868	86.7017	21.4552
869	86.8017	21.4799
870	86.9017	21.8272
871	87.0017	20.753
872	87.1017	20.7475
873	87.2017	20.9895
874	87.3017	21.2225
875	87.4017	21.207
876	87.5018	20.943
877	87.6018	21.4571
878	87.7018	21.7472
879	87.8018	21.5096
880	87.9018	21.3091
881	88.0018	21.0166
882	88.1018	21.9646
883	88.2018	21.5355
884	88.3018	21.3977
885	88.4018	21.2815
886	88.5018	20.985
887	88.6018	20.805
888	88.7018	21.3132
889	88.8018	21.1925
890	88.9018	21.0166
891	89.0018	21.4713
892	89.1018	22.1372
893	89.2018	20.8912
894	89.3018	22.2802
895	89.4018	22.5014
896	89.5018	22.5137
897	89.6018	21.4916
898	89.7018	22.6082
899	89.8018	21.6632
900	89.9018	22.1978
901	90.0018	22.174
902	90.1018	22.051
903	90.2018	21.1001
904	90.3018	20.8577
905	90.4018	21.737
906	90.5018	20.8324
907	90.6018	20.5925
908	90.7018	21.115
909	90.8018	21.3865
910	90.9018	22.2963
911	91.0018	21.1924
912	91.1018	21.1699
913	91.2018	20.4828
914	91.3018	20.3332
915	91.4018	20.1495
916	91.5018	20.4729
917	91.6018	20.3917
918	91.7018	21.0329
919	91.8018	19.1185
920	91.9018	19.9916
921	92.0018	19.5789
922	92.1018	19.7254
923	92.2018	19.7894
924	92.3018	20.2558
925	92.4018	20.1493
926	92.5019	20.6574
927	92.6019	21.6598
928	92.7019	21.3021
929	92.8019	20.4285
930	92.9019	20.3818
931	93.0019	20.1931
932	93.1019	20.2475
933	93.2019	20.9789
934	93.3019	21.1698
935	93.4019	20.3943
936	93.5019	20.3052
937	93.6019	20.9685
938	93.7019	21.3604
939	93.8019	21.7064
940	93.9019	21.3121
941	94.0019	21.2114
942	94.1019	20.5501
943	94.2019	21.4214
944	94.3019	20.9669
945	94.4019	21.1466
946	94.5019	20.6969
947	94.6019	21.0247
948	94.7019	21.1197
949	94.8019	22.8989
950	94.9019	23.6846
951	95.0019	23.2297
952	95.1019	20.7548
953	95.2019	21.5394
954	95.3019	21.6197
955	95.4019	19.9963
956	95.5019	20.346
957	95.6019	20.933
958	95.7019	21.2011
959	95.8019	20.1106
960	95.9019	20.7148
961	96.0019	19.5676
962	96.1019	20.8182
963	96.2019	19.856
964	96.3019	21.0654
965	96.4019	21.0661
966	96.5019	20.9863
967	96.6019	21.1335
968	96.7019	22.4539
969	96.8019	21.75
970	96.9019	21.8019
971	97.0019	21.6264
972	97.1019	21.6024
973	97.2019	21.5078
974	97.3019	21.659
975	97.4019	22.3328
976	97.5019	22.4986
977	97.602	23.3561
978	97.702	22.8247
979	97.802	22.2269
980	97.902	21.93
981	98.002	22.5534
982	98.102	22.42
983	98.202	22.9455
984	98.302	22.3396
985	98.402	22.6771
986	98.502	23.2362
987	98.602	22.3505
988	98.702	22.0988
989	98.802	22.1927
990	98.902	21.9946
991	99.002	21.907
992	99.102	21.4893
993	99.202	22.4904
994	99.302	22.9813
995	99.402	22.373
996	99.502	22.0631
997	99.602	21.6048
998	99.702	21.6007
999	99.802	23.094
1000	99.902	22.9333
1001	100.002	22.0059
1002	100.102	22.209
1003	100.202	22.0732
1004	100.302	21.6892
1005	100.402	22.691
1006	100.502	22.8569
1007	100.602	21.9466
1008	100.702	21.9537
1009	100.802	22.8742
1010	100.902	22.7291
1011	101.002	22.8127
1012	101.102	22.7609
1013	101.202	22.1655
1014	101.302	22.1156
1015	101.402	21.7137
1016	101.502	22.3875
1017	101.602	21.7756
1018	101.702	22.186
1019	101.802	21.8097
1020	101.902	21.9187
1021	102.002	20.7698
1022	102.102	21.7782
1023	102.202	22.3246
1024	102.302	21.8055
1025	102.402	22.4117
1026	102.502	21.7669
1027	102.602	22.3724
1028	102.702	22.1619
1029	102.802	21.856
1030	102.902	21.465
1031	103.002	22.6908
1032	103.102	21.6223
1033	103.202	21.1652
1034	103.302	21.835
1035	103.402	22.2462
1036	103.502	22.9346
1037	103.602	20.6665
1038	103.702	20.3508
1039	103.802	21.5154
1040	103.902	21.8288
1041	104.002	22.4208
1042	104.102	21.5946
1043	104.202	22.0129
1044	104.302	22.6051
1045	104.402	22.2088
1046	104.502	22.9446
1047	104.602	23.3811
1048	104.702	23.413
1049	104.802	22.2933
1050	104.902	22.2672
1051	105.002	22.2938
1052	105.102	22.012
1053	105.202	22.3646
1054	105.302	21.822
1055	105.402	22.4772
1056	105.502	22.3829
1057	105.602	22.1523
1058	105.702	22.817
1059	105.802	22.3918
1060	105.902	23.1548
1061	106.002	21.9362
1062	106.102	21.5601
1063	106.202	22.029
1064	106.302	22.0916
1065	106.402	22.2645
1066	106.502	22.3015
1067	106.602	21.7385
1068	106.702	21.786
1069	106.802	21.9366
1070	106.902	21.7844
1071	107.002	22.6728
1072	107.102	22.866
1073	107.202	22.2995
1074	107.302	23.4416
1075	107.402	22.9404
1076	107.502	23.5008
1077	107.602	22.9723
1078	107.702	22.3915
1079	107.802	22.8578
1080	107.902	23.4255
1081	108.002	22.8237
1082	108.102	22.0174
1083	108.202	22.5042
1084	108.302	22.2937
1085	108.402	22.2878
1086	108.502	22.3811
1087	108.602	22.0665
1088	108.702	21.8208
1089	108.802	22.3609
1090	108.902	22.5799
1091	109.002	22.1858
1092	109.102	22.8405
1093	109.202	22.6905
1094	109.302	22.2592
1095	109.402	22.5272
1096	109.502	22.1298
1097	109.602	22.0372
1098	109.702	22.2946
1099	109.802	21.5815
1100	109.902	22.7269
1101	110.002	21.5516
1102	110.102	21.6997
1103	110.202	21.2565
1104	110.302	21.8198
1105	110.402	22.2757
1106	110.502	22.2742
1107	110.602	21.8477
1108	110.702	22.4467
1109	110.802	23.0708
1110	110.902	22.803
1111	111.002	23.6698
1112	111.102	22.8548
1113	111.202	22.544
1114	111.302	23.024
1115	111.402	24.1724
1116	111.502	23.8353
1117	111.602	24.0176
1118	111.702	24.3868
1119	111.802	25.1229
1120	111.902	23.6179
1121	112.002	23.7383
1122	112.102	24.178
1123	112.202	23.9064
1124	112.302	27.3933
1125	112.402	26.0973
1126	112.502	27.0215
1127	112.602	27.6258
1128	112.702	26.8604
1129	112.802	26.1109
1130	112.902	26.7133
1131	113.002	24.8442
1132	113.102	23.194
1133	113.202	22.1817
1134	113.302	23.7677
1135	113.402	22.426
1136	113.502	23.2419
1137	113.602	23.6954
1138	113.702	24.0045
1139	113.802	22.4306
1140	113.902	23.5624
1141	114.002	22.257
1142	114.102	23.1757
1143	114.202	22.6952
1144	114.302	23.4187
1145	114.402	23.2147
1146	114.502	22.2876
1147	114.602	22.2777
1148	114.702	21.9861
1149	114.802	22.4367
1150	114.902	22.2931
1151	115.002	22.2847
1152	115.102	23.376
1153	115.202	22.5563
1154	115.302	22.8171
1155	115.402	22.8149
1156	115.502	22.566
1157	115.602	22.5901
1158	115.702	24.4055
1159	115.802	24.3009
1160	115.902	22.4108
1161	116.002	23.0087
1162	116.102	24.1772
1163	116.202	23.2357
1164	116.302	24.524
1165	116.402	23.8632
1166	116.502	25.0615
1167	116.602	25.3313
1168	116.702	24.1663
1169	116.802	25.5042
1170	116.902	25.4456
1171	117.002	26.0085
1172	117.102	24.9228
1173	117.202	25.9544
1174	117.302	24.8378
1175	117.402	25.4578
1176	117.502	25.8986
1177	117.602	25.1189
1178	117.702	25.1698
1179	117.802	24.4083
1180	117.902	23.684
1181	118.002	24.5186
1182	118.102	24.4885
1183	118.202	24.7234
1184	118.302	24.4455
1185	118.402	23.8667
1186	118.502	23.7766
1187	118.602	24.2455
1188	118.702	25.1366
1189	118.802	24.2123
1190	118.902	24.4244
1191	119.002	23.2191
1192	119.102	23.583
1193	119.202	24.0432
1194	119.302	24.3103
1195	119.402	23.9978
1196	119.502	22.2508
1197	119.602	22.7739
1198	119.702	23.1099
1199	119.802	23.1777
1200	119.902	23.9873
1201	120.002	23.2288
1202	120.102	23.4341
1203	120.202	23.4808
1204	120.302	22.0187
1205	120.402	22.9203
1206	120.502	22.851
1207	120.602	23.9987
1208	120.702	23.6457
1209	120.802	23.0584
1210	120.902	23.9215
1211	121.002	24.8665
1212	121.102	23.9834
1213	121.202	23.5771
1214	121.302	23.1594
1215	121.402	23.6902
1216	121.502	23.8036
1217	121.602	24.2848
1218	121.702	24.1977
1219	121.802	25.1187
1220	121.902	23.9801
1221	122.002	23.9262
1222	122.102	24.3493
1223	122.202	23.0686
1224	122.302	24.1963
1225	122.402	24.0852
1226	122.502	23.6199
1227	122.602	23.5777
1228	122.702	24.2157
1229	122.802	23.9745
1230	122.902	23.9732
1231	123.002	23.8657
1232	123.102	23.8934
1233	123.202	23.4506
1234	123.302	23.5239
1235	123.402	23.6273
1236	123.502	25.389
1237	123.602	23.7626
1238	123.702	24.0678
1239	123.802	24.1016
1240	123.902	23.4097
1241	124.002	24
1242	124.102	24.6834
1243	124.202	23.9841
1244	124.302	23.6338
1245	124.402	23.476
1246	124.502	24.1767
1247	124.602	23.5114
1248	124.702	24.2146
1249	124.802	22.6883
1250	124.902	22.9753
1251	125.002	23.399
1252	125.103	24.4802
1253	125.203	23.886
1254	125.303	24.0417
1255	125.403	23.795
1256	125.503	24.0598
1257	125.603	23.7494
1258	125.703	23.2152
1259	125.803	23.9995
1260	125.903	25.4753
1261	126.003	25.9232
1262	126.103	24.4694
1263	126.203	23.7263
1264	126.303	23.74
1265	126.403	24.3417
1266	126.503	22.999
1267	126.603	24.2488
1268	126.703	23.5452
1269	126.803	24.5832
1270	126.903	24.7044
1271	127.003	22.5957
1272	127.103	23.0929
1273	127.203	22.3352
1274	127.303	23.2408
1275	127.403	22.879
1276	127.503	22.6412
1277	127.603	22.4454
1278	127.703	21.7761
1279	127.803	22.8786
1280	127.903	22.5585
1281	128.003	23.8139
1282	128.103	21.6504
1283	128.203	23.037
1284	128.303	23.0055
1285	128.403	22.7166
1286	128.503	22.4054
1287	128.603	22.7027
1288	128.703	23.5341
1289	128.803	21.9621
1290	128.903	23.244
1291	129.003	22.9341
1292	129.103	22.7853
1293	129.203	23.0302
1294	129.303	22.9002
1295	129.403	22.3454
1296	129.503	23.2907
1297	129.603	23.1139
1298	129.703	24.5813
1299	129.803	24.0904
1300	129.903	22.8105
1301	130.003	24.668
1302	130.103	22.5828
1303	130.203	22.6246
1304	130.303	22.8956
1305	130.403	22.6703
1306	130.503	22.1567
1307	130.603	22.739
1308	130.703	22.1457
1309	130.803	22.635
1310	130.903	22.5731
1311	131.003	22.6598
1312	131.103	22.8363
1313	131.203	23.6713
1314	131.303	23.2321
1315	131.403	23.4005
1316	131.503	22.6125
1317	131.603	23.2186
1318	131.703	22.5287
1319	131.803	23.32
1320	131.903	23.1831
1321	132.003	21.9089
1322	132.103	22.0953
1323	132.203	22.1726
1324	132.303	21.5361
1325	132.403	22.0823
1326	132.503	20.6332
1327	132.603	22.3801
1328	132.703	23.1743
1329	132.803	23.5464
1330	132.903	24.2615
1331	133.003	23.6176
1332	133.103	24.143
1333	133.203	24.1719
1334	133.303	23.4125
1335	133.403	23.089
1336	133.503	23.6469
1337	133.603	23.0658
1338	133.703	24.6694
1339	133.803	24.497
1340	133.903	23.9067
1341	134.003	24.3809
1342	134.103	24.1039
1343	134.203	23.8413
1344	134.303	24.5641
1345	134.403	23.9567
1346	134.503	24.1002
1347	134.603	23.8568
1348	134.703	22.4473
1349	134.803	23.6213
1350	134.903	23.1835
1351	135.003	23.1071
1352	135.103	23.0626
1353	135.203	23.8095
1354	135.303	23.9358
1355	135.403	22.8128
1356	135.503	22.7358
1357	135.603	23.3216
1358	135.703	22.7889
1359	135.803	23.1637
1360	135.903	22.4456
1361	136.003	23.1619
1362	136.103	24.0287
1363	136.203	22.7713
1364	136.303	23.5824
1365	136.403	23.2567
1366	136.503	22.7056
1367	136.603	22.4677
1368	136.703	21.6652
1369	136.803	22.5521
1370	136.903	22.357
1371	137.003	22.1089
1372	137.103	22.735
1373	137.203	22.6461
1374	137.303	22.4075
1375	137.403	22.4023
1376	137.503	23.4465
1377	137.603	23.24
1378	137.703	22.1722
1379	137.803	22.6479
1380	137.903	22.1992
1381	138.003	21.9515
1382	138.103	22.8766
1383	138.203	21.7927
1384	138.303	22.6402
1385	138.403	22.1666
1386	138.503	23.0185
1387	138.603	22.5943
1388	138.703	21.8441
1389	138.803	23.3567
1390	138.903	23.1238
1391	139.003	23.5968
1392	139.103	21.4728
1393	139.203	22.2993
1394	139.303	21.5245
1395	139.403	21.3491
1396	139.503	21.0952
1397	139.603	20.6794
1398	139.703	21.7793
1399	139.803	20.4482
1400	139.903	19.7309
1401	140.003	18.705
1402	140.103	17.9808
1403	140.203	17.4142
1404	140.303	17.2302
1405	140.403	16.2183
1406	140.503	16.3067
1407	140.603	15.4682
1408	140.703	16.8499
1409	140.803	17.0886
1410	140.903	17.7992
1411	141.003	17.6163
1412	141.103	18.2556
1413	141.203	18.0457
1414	141.303	17.4634
1415	141.403	16.8677
1416	141.503	17.3767
1417	141.603	17.3182
1418	141.703	18.6881
1419	141.803	20.4662
1420	141.903	20.5393
1421	142.003	20.0537
1422	142.103	19.6796
1423	142.203	20.16
1424	142.303	21.9035
1425	142.403	22.0423
1426	142.503	21.4695
1427	142.603	22.453
1428	142.703	23.1252
1429	142.803	23.5802
1430	142.903	22.7634
1431	143.003	22.1418
1432	143.103	21.8429
1433	143.203	23.4441
1434	143.303	22.0215
1435	143.403	21.634
1436	143.503	21.3018
1437	143.603	22.1997
1438	143.703	20.1161
1439	143.803	22.4127
1440	143.903	22.9395
1441	144.003	21.9095
1442	144.103	22.9586
1443	144.203	22.9027
1444	144.303	22.3569
1445	144.403	23.3677
1446	144.503	23.8331
1447	144.603	22.3237
1448	144.703	21.9824
1449	144.803	22.5499
1450	144.903	22.4169
1451	145.003	21.5741
1452	145.103	23.0483
1453	145.203	22.185
1454	145.303	21.3391
1455	145.403	22.2176
1456	145.503	22.1641
1457	145.603	21.7759
1458	145.703	21.5036
1459	145.803	22.1292
1460	145.903	23.0486
1461	146.003	23.1213
1462	146.103	22.555
1463	146.203	22.9389
1464	146.303	23.3647
1465	146.403	23.0699
1466	146.503	22.1307
1467	146.603	22.9886
1468	146.703	22.8736
1469	146.803	22.2166
1470	146.903	22.7226
1471	147.003	23.5745
1472	147.103	21.7269
1473	147.203	22.1989
1474	147.303	23.1934
1475	147.403	22.8819
1476	147.503	22.2582
1477	147.603	23.0842
1478	147.703	23.3952
1479	147.803	22.6479
1480	147.903	23.0843
1481	148.003	22.4357
1482	148.103	21.4153
1483	148.203	22.231
1484	148.303	22.1117
1485	148.403	22.0908
1486	148.503	22.4692
1487	148.603	21.6218
1488	148.703	21.1535
1489	148.803	23.0607
1490	148.903	23.7545
1491	149.003	23.9154
1492	149.103	22.89
1493	149.203	23.127
1494	149.303	23.1994
1495	149.403	23.9023
1496	149.503	22.9958
1497	149.603	22.7485
1498	149.703	22.6984
1499	149.803	22.5492
1500	149.903	22.8768
1501	150.003	23.1617
1502	150.103	23.0216
1503	150.203	21.7079
1504	150.303	21.9971
1505	150.403	21.887
1506	150.503	22.0719
1507	150.603	21.801
1508	150.703	23.3465
1509	150.803	22.7172
1510	150.903	22.558
1511	151.003	22.3814
1512	151.103	22.4606
1513	151.203	23.2221
1514	151.303	21.1499
1515	151.403	22.9979
1516	151.503	23.23
1517	151.603	23.2366
1518	151.703	23.0239
1519	151.803	22.6833
1520	151.903	22.9304
1521	152.003	22.3841
1522	152.103	22.8626
1523	152.203	21.918
1524	152.303	22.1694
1525	152.403	22.5761
1526	152.503	22.0213
1527	152.603	21.9139
1528	152.703	23.8867
1529	152.803	21.5634
1530	152.903	21.5546
1531	153.003	21.5383
1532	153.103	21.6794
1533	153.203	20.4961
1534	153.303	19.8456
1535	153.403	20.0705
1536	153.503	19.6517
1537	153.603	20.3586
1538	153.703	20.2976
1539	153.803	21.6228
1540	153.903	22.0962
1541	154.003	23.1532
1542	154.103	22.8077
1543	154.203	23.6577
1544	154.303	23.3635
1545	154.403	22.9213
1546	154.503	23.1241
1547	154.603	22.9207
1548	154.703	22.5942
1549	154.803	22.4027
1550	154.903	21.777
1551	155.003	22.7518
1552	155.103	23.0556
1553	155.203	22.3041
1554	155.303	21.6377
1555	155.403	23.299
1556	155.503	22.1367
1557	155.603	22.5709
1558	155.703	22.3616
1559	155.803	22.5803
1560	155.903	22.3871
1561	156.003	23.7526
1562	156.103	24.2431
1563	156.203	23.448
1564	156.303	22.5615
1565	156.403	23.2046
1566	156.503	21.9885
1567	156.603	23.0078
1568	156.703	22.9888
1569	156.803	22.8037
1570	156.903	22.945
1571	157.003	23.1057
1572	157.103	22.9212
1573	157.203	22.1197
1574	157.303	21.7724
1575	157.403	22.6821
1576	157.503	23.6345
1577	157.603	23.0806
1578	157.703	23.1111
1579	157.803	24.2145
1580	157.903	23.8939
1581	158.003	23.891
1582	158.103	23.2829
1583	158.203	24.7502
1584	158.303	21.4455
1585	158.403	21.2504
1586	158.503	21.5799
1587	158.603	21.2095
1588	158.703	22.3514
1589	158.803	22.7145
1590	158.903	21.1106
1591	159.003	22.1089
1592	159.103	22.4649
1593	159.203	21.9561
1594	159.303	22.041
1595	159.403	21.5208
1596	159.503	20.8997
1597	159.603	22.7328
1598	159.703	21.8744
1599	159.803	21.0219
1600	159.903	21.3499
1601	160.003	23.8726
1602	160.103	23.3037
1603	160.203	23.3788
1604	160.303	23.0852
1605	160.403	23.3777
1606	160.503	24.5545
1607	160.603	22.6801
1608	160.703	20.8859
1609	160.803	21.5728
1610	160.903	21.3195
1611	161.003	21.1293
1612	161.103	21.4077
1613	161.203	20.8372
1614	161.303	22.6079
1615	161.403	22.6689
1616	161.503	23.3309
1617	161.603	22.7031
1618	161.703	22.0602
1619	161.803	22.0524
1620	161.903	21.7274
1621	162.003	22.0246
1622	162.103	21.5129
1623	162.203	21.8578
1624	162.303	21.8431
1625	162.403	21.7369
1626	162.503	21.994
1627	162.603	21.9767
1628	162.703	21.7293
1629	162.803	21.4271
1630	162.903	21.6275
1631	163.003	23.6169
1632	163.103	22.6248
1633	163.203	23.7182
1634	163.303	23.6321
1635	163.403	21.6874
1636	163.503	23.9587
1637	163.603	22.435
1638	163.703	23.4436
1639	163.803	22.7039
1640	163.903	23.6714
1641	164.003	22.8488
1642	164.103	23.118
1643	164.203	22.1743
1644	164.303	23.3751
1645	164.403	23.0738
1646	164.503	23.2966
1647	164.603	20.9196
1648	164.703	21.5974
1649	164.803	21.2244
1650	164.903	22.5416
1651	165.003	21.2847
1652	165.103	20.3532
1653	165.203	20.7799
1654	165.303	21.1339
1655	165.403	20.6039
1656	165.503	20.468
1657	165.603	20.34
1658	165.703	19.1422
1659	165.803	18.2144
1660	165.903	19.1301
1661	166.003	20.7578
1662	166.103	20.4391
1663	166.203	20.7325
1664	166.303	20.4249
1665	166.403	19.796
1666	166.503	20.0805
1667	166.603	19.6726
1668	166.703	19.7759
1669	166.803	20.2292
1670	166.903	20.2094
1671	167.003	19.7105
1672	167.103	20.9133
1673	167.203	20.4597
1674	167.303	22.7971
1675	167.403	23.7429
1676	167.503	23.3981
1677	167.603	24.2829
1678	167.703	23.1242
1679	167.803	23.7927
1680	167.903	24.0204
1681	168.003	24.2871
1682	168.103	23.6894
1683	168.203	24.0369
1684	168.303	22.5406
1685	168.403	23.162
1686	168.503	23.4872
1687	168.603	22.732
1688	168.703	22.4112
1689	168.803	21.6944
1690	168.903	21.3485
1691	169.003	22.4363
1692	169.103	22.4382
1693	169.203	23.4591
1694	169.303	22.6241
1695	169.403	22.6469
1696	169.503	23.7381
1697	169.603	23.1339
1698	169.703	23.1082
1699	169.803	22.784
1700	169.903	22.2352
1701	170.003	22.0626
1702	170.103	23.6601
1703	170.203	23.4524
1704	170.303	23.3126
1705	170.403	22.6431
1706	170.503	22.2435
1707	170.603	23.2395
1708	170.703	22.7651
1709	170.803	23.3862
1710	170.903	21.9656
1711	171.003	22.2666
1712	171.103	22.0678
1713	171.203	21.4235
1714	171.303	22.4965
1715	171.403	22.4272
1716	171.503	22.8292
1717	171.603	22.5814
1718	171.703	22.1507
1719	171.803	21.65
1720	171.903	22.4476
1721	172.003	21.9046
1722	172.103	22.4467
1723	172.203	21.0042
1724	172.303	21.8189
1725	172.403	23.0518
1726	172.503	22.3214
1727	172.603	23.3057
1728	172.703	22.7214
1729	172.803	22.9773
1730	172.903	24.1755
1731	173.003	23.6409
1732	173.103	23.6138
1733	173.203	23.5157
1734	173.303	24.0925
1735	173.403	22.4818
1736	173.503	22.6987
1737	173.603	21.2391
1738	173.703	23.2037
1739	173.803	23.9111
1740	173.903	22.9381
1741	174.003	22.4524
1742	174.103	22.5529
1743	174.203	22.7522
1744	174.303	22.3053
1745	174.403	22.5626
1746	174.503	22.2301
1747	174.603	23.1685
1748	174.703	22.0361
1749	174.803	21.1126
1750	174.903	22.2868
1751	175.004	21.2064
1752	175.104	21.2408
1753	175.204	20.5196
1754	175.304	22.1299
1755	175.404	20.7103
1756	175.504	20.8191
1757	175.604	21.3206
1758	175.704	20.7648
1759	175.804	21.3617
1760	175.904	20.7828
1761	176.004	21.0099
1762	176.104	22.2185
1763	176.204	22.1976
1764	176.304	21.6409
1765	176.404	22.2201
1766	176.504	21.3208
1767	176.604	21.3625
1768	176.704	21.3418
1769	176.804	21.5539
1770	176.904	21.1818
1771	177.004	21.4031
1772	177.104	20.7647
1773	177.204	21.6078
1774	177.304	20.5784
1775	177.404	21.9637
1776	177.504	21.6052
1777	177.604	21.4775
1778	177.704	21.6091
1779	177.804	22.2611
1780	177.904	23.1015
1781	178.004	22.5751
1782	178.104	23.1297
1783	178.204	22.8208
1784	178.304	22.0145
1785	178.404	21.7618
1786	178.504	22.2176
1787	178.604	21.4223
1788	178.704	21.3417
1789	178.804	22.6894
1790	178.904	21.8719
1791	179.004	21.9986
1792	179.104	21.9575
1793	179.204	22.2254
1794	179.304	22.1983
1795	179.404	21.8717
1796	179.504	22.4531
1797	179.604	21.4942
1798	179.704	22.3947
1799	179.804	22.0257
1800	179.904	22.006
1801	180.004	21.9833
1802	180.104	21.423
1803	180.204	21.6599
1804	180.304	21.5144
1805	180.404	21.2558
1806	180.504	21.3675
1807	180.604	21.5889
1808	180.704	21.1407
1809	180.804	21.5043
1810	180.904	21.7465
1811	181.004	21.0233
1812	181.104	20.902
1813	181.204	20.7163
1814	181.304	21.7331
1815	181.404	20.8021
1816	181.504	20.5227
1817	181.604	21.7586
1818	181.704	21.662
1819	181.804	21.0179
1820	181.904	21.0627
1821	182.004	22.2589
1822	182.104	21.5933
1823	182.204	21.6377
1824	182.304	21.5701
1825	182.404	21.9242
1826	182.504	20.4476
1827	182.604	21.1434
1828	182.704	22.3045
1829	182.804	21.6683
1830	182.904	21.9125
1831	183.004	22.5003
1832	183.104	22.0265
1833	183.204	21.2283
1834	183.304	21.9088
1835	183.404	21.4961
1836	183.504	21.703
1837	183.604	22.1472
1838	183.704	23.1261
1839	183.804	22.2501
1840	183.904	21.5178
1841	184.004	22.929
1842	184.104	21.7807
1843	184.204	21.6121
1844	184.304	19.6584
1845	184.404	20.2773
1846	184.504	19.906
1847	184.604	19.7682
1848	184.704	20.2657
1849	184.804	20.6196
1850	184.904	19.3852
1851	185.004	20.5497
1852	185.104	20.6422
1853	185.204	21.2812
1854	185.304	21.5661
1855	185.404	21.538
1856	185.504	22.9068
1857	185.604	22.7517
1858	185.704	22.5368
1859	185.804	22.5225
1860	185.904	23.3077
1861	186.004	22.6053
1862	186.104	22.4209
1863	186.204	22.3056
1864	186.304	21.9734
1865	186.404	22.09
1866	186.504	22.421
1867	186.604	22.6899
1868	186.704	22.6556
1869	186.804	22.8845
1870	186.904	23.2983
1871	187.004	22.905
1872	187.104	22.7947
1873	187.204	22.6861
1874	187.304	22.741
1875	187.404	22.2705
1876	187.504	22.0418
1877	187.604	22.7816
1878	187.704	23.0595
1879	187.804	22.939
1880	187.904	22.8103
1881	188.004	22.3118
1882	188.104	23.1545
1883	188.204	22.1662
1884	188.304	21.9085
1885	188.404	22.5326
1886	188.504	21.2831
1887	188.604	22.4924
1888	188.704	23.2852
1889	188.804	23.0903
1890	188.904	23.4364
1891	189.004	23.2339
1892	189.104	23.359
1893	189.204	23.0805
1894	189.304	23.5146
1895	189.404	23.3856
1896	189.504	23.3652
1897	189.604	25.0492
1898	189.704	23.8826
1899	189.804	23.4134
1900	189.904	23.3059
1901	190.004	23.5175
1902	190.104	23.0639
1903	190.204	21.1754
1904	190.304	21.2635
1905	190.404	22.2331
1906	190.504	22.1928
1907	190.604	22.477
1908	190.704	22.3527
1909	190.804	22.8694
1910	190.904	22.7373
1911	191.004	22.657
1912	191.104	23.1916
1913	191.204	23.1091
1914	191.304	22.9565
1915	191.404	22.7212
1916	191.504	22.8659
1917	191.604	22.4483
1918	191.704	23.0259
1919	191.804	22.5963
1920	191.904	24.1832
1921	192.004	22.6909
1922	192.104	23.1237
1923	192.204	23.0648
1924	192.304	22.7878
1925	192.404	23.6897
1926	192.504	23.3926
1927	192.604	22.5756
1928	192.704	22.9671
1929	192.804	22.5092
1930	192.904	22.951
1931	193.004	22.4253
1932	193.104	22.9395
1933	193.204	22.5373
1934	193.304	23.2759
1935	193.404	23.2772
1936	193.504	23.1877
1937	193.604	23.2294
1938	193.704	22.672
1939	193.804	22.8023
1940	193.904	22.1524
1941	194.004	22.6962
1942	194.104	22.7454
1943	194.204	22.3785
1944	194.304	22.8906
1945	194.404	22.6922
1946	194.504	23.2684
1947	194.604	22.6128
1948	194.704	21.9881
1949	194.804	23.5301
1950	194.904	22.5496
1951	195.004	22.9079
1952	195.104	21.9311
1953	195.204	22.687
1954	195.304	22.1352
1955	195.404	22.1049
1956	195.504	22.1885
1957	195.604	23.4495
1958	195.704	23.9389
1959	195.804	23.4347
1960	195.904	23.2012
1961	196.004	22.8768
1962	196.104	22.86
1963	196.204	22.3573
1964	196.304	23.503
1965	196.404	21.8158
1966	196.504	22.4194
1967	196.604	22.6254
1968	196.704	21.5621
1969	196.804	22.086
1970	196.904	24.0992
1971	197.004	22.3388
1972	197.104	21.4462
1973	197.204	20.3233
1974	197.304	21.0557
1975	197.404	20.7614
1976	197.504	21.1305
1977	197.604	21.5769
1978	197.704	21.0055
1979	197.804	20.4769
1980	197.904	21.1091
1981	198.004	20.0809
1982	198.104	19.9441
1983	198.204	19.8899
1984	198.304	19.6996
1985	198.404	19.617
1986	198.504	21.0075
1987	198.604	20.4416
1988	198.704	20.2597
1989	198.804	20.2354
1990	198.904	19.9813
1991	199.004	19.3038
1992	199.104	20.4266
1993	199.204	20.879
1994	199.304	20.539
1995	199.404	19.2906
1996	199.504	19.9841
1997	199.604	19.91
1998	199.704	21.255
1999	199.804	20.5926
[truncated: 3,002 more rows]

## Sheet: LL-37- prepared RMSD 3 
Frame	Time (ns)	RMSD 4 (664 atoms)
1	0	2.22418e-06
2	0.100002	3.33435
3	0.200004	3.53908
4	0.300006	4.13554
5	0.400008	4.98214
6	0.50001	5.37363
7	0.600012	5.05395
8	0.700014	4.03879
9	0.800016	4.79254
10	0.900018	5.57516
11	1.00002	5.99397
12	1.10002	5.8972
13	1.20002	4.81717
14	1.30003	6.00448
15	1.40003	5.285
16	1.50003	5.15111
17	1.60003	5.43441
18	1.70003	5.87369
19	1.80004	5.84545
20	1.90004	5.88363
21	2.00004	6.86108
22	2.10004	6.10529
23	2.20004	5.96217
24	2.30005	5.53585
25	2.40005	4.96135
26	2.50005	4.86612
27	2.60005	4.99996
28	2.70005	5.32041
29	2.80006	5.56033
30	2.90006	5.4994
31	3.00006	5.70392
32	3.10006	6.68732
33	3.20006	7.58673
34	3.30007	7.7542
35	3.40007	6.82737
36	3.50007	7.31145
37	3.60007	8.1761
38	3.70007	7.34648
39	3.80008	7.17032
40	3.90008	7.57776
41	4.00008	7.43739
42	4.10008	8.18892
43	4.20008	9.07277
44	4.30009	7.62422
45	4.40009	7.27849
46	4.50009	7.78113
47	4.60009	7.75115
48	4.70009	6.10721
49	4.8001	6.55384
50	4.9001	6.81635
51	5.0001	6.72989
52	5.1001	6.79762
53	5.2001	6.61255
54	5.30011	6.12402
55	5.40011	6.38399
56	5.50011	6.64031
57	5.60011	6.43924
58	5.70011	6.7092
59	5.80012	6.37557
60	5.90012	6.1542
61	6.00012	6.09245
62	6.10012	5.53525
63	6.20012	6.45306
64	6.30013	6.70721
65	6.40013	5.81856
66	6.50013	6.32675
67	6.60013	6.37869
68	6.70013	6.6647
69	6.80014	6.58389
70	6.90014	7.32479
71	7.00014	7.72679
72	7.10014	7.10073
73	7.20014	7.47377
74	7.30015	7.90031
75	7.40015	8.00999
76	7.50015	7.14645
77	7.60015	7.19459
78	7.70015	7.20474
79	7.80016	7.47478
80	7.90016	7.21104
81	8.00016	6.90712
82	8.10016	6.96117
83	8.20016	6.60975
84	8.30017	7.15282
85	8.40017	7.35422
86	8.50017	7.57199
87	8.60017	7.38587
88	8.70017	7.19006
89	8.80018	6.51382
90	8.90018	6.56822
91	9.00018	8.04342
92	9.10018	8.20291
93	9.20018	9.40913
94	9.30019	9.24625
95	9.40019	7.87118
96	9.50019	7.68059
97	9.60019	7.38966
98	9.70019	8.61966
99	9.8002	8.4466
100	9.9002	9.53064
101	10.0002	8.53882
102	10.1002	8.38224
103	10.2002	8.41929
104	10.3002	8.99655
105	10.4002	9.60194
106	10.5002	9.39643
107	10.6002	10.0746
108	10.7002	9.98096
109	10.8002	10.5309
110	10.9002	10.2462
111	11.0002	10.9425
112	11.1002	10.6326
113	11.2002	9.62164
114	11.3002	9.09268
115	11.4002	9.73121
116	11.5002	9.86086
117	11.6002	8.67648
118	11.7002	8.63582
119	11.8002	8.73811
120	11.9002	8.63093
121	12.0002	9.05703
122	12.1002	8.84213
123	12.2002	9.02299
124	12.3002	8.2475
125	12.4002	7.28944
126	12.5002	8.88294
127	12.6003	9.68806
128	12.7003	9.37419
129	12.8003	9.16292
130	12.9003	9.51875
131	13.0003	10.2334
132	13.1003	10.0732
133	13.2003	9.65748
134	13.3003	9.0624
135	13.4003	9.79896
136	13.5003	10.2401
137	13.6003	9.83101
138	13.7003	9.96852
139	13.8003	10.5089
140	13.9003	9.99653
141	14.0003	9.16454
142	14.1003	9.17686
143	14.2003	9.38728
144	14.3003	9.22026
145	14.4003	8.76905
146	14.5003	9.54313
147	14.6003	8.65278
148	14.7003	9.16069
149	14.8003	9.27291
150	14.9003	8.61539
151	15.0003	8.85837
152	15.1003	8.45905
153	15.2003	8.85767
154	15.3003	9.14304
155	15.4003	8.00229
156	15.5003	7.50696
157	15.6003	8.22217
158	15.7003	7.32823
159	15.8003	8.87606
160	15.9003	7.94333
161	16.0003	8.10676
162	16.1003	8.94701
163	16.2003	9.80871
164	16.3003	9.87388
165	16.4003	9.32034
166	16.5003	10.0741
167	16.6003	9.04842
168	16.7003	8.683
169	16.8003	9.05181
170	16.9003	8.90334
171	17.0003	8.78598
172	17.1003	9.42983
173	17.2003	9.75938
174	17.3003	9.43426
175	17.4003	9.87213
176	17.5004	9.57661
177	17.6004	8.78151
178	17.7004	9.18177
179	17.8004	9.18916
180	17.9004	9.00051
181	18.0004	8.7552
182	18.1004	9.0284
183	18.2004	9.60894
184	18.3004	8.63422
185	18.4004	9.58446
186	18.5004	9.60895
187	18.6004	9.72861
188	18.7004	9.44203
189	18.8004	9.22744
190	18.9004	9.18217
191	19.0004	9.08703
192	19.1004	9.65063
193	19.2004	9.57296
194	19.3004	8.95273
195	19.4004	8.82962
196	19.5004	8.73992
197	19.6004	9.80468
198	19.7004	9.25891
199	19.8004	9.76329
200	19.9004	9.47674
201	20.0004	8.79968
202	20.1004	10.0027
203	20.2004	10.0098
204	20.3004	9.46771
205	20.4004	8.608
206	20.5004	8.76704
207	20.6004	9.43213
208	20.7004	9.42975
209	20.8004	9.02582
210	20.9004	8.85575
211	21.0004	8.29728
212	21.1004	8.15472
213	21.2004	8.0548
214	21.3004	9.41083
215	21.4004	8.75728
216	21.5004	9.06004
217	21.6004	9.39176
218	21.7004	8.86885
219	21.8004	8.38681
220	21.9004	8.62095
221	22.0004	9.22301
222	22.1004	8.76462
223	22.2004	8.42773
224	22.3004	8.17566
225	22.4004	8.42196
226	22.5005	7.86547
227	22.6005	8.04111
228	22.7005	8.13375
229	22.8005	9.14296
230	22.9005	8.49673
231	23.0005	8.51904
232	23.1005	8.15507
233	23.2005	7.91665
234	23.3005	8.02509
235	23.4005	7.84674
236	23.5005	7.57542
237	23.6005	7.95935
238	23.7005	7.83222
239	23.8005	7.68146
240	23.9005	7.66034
241	24.0005	7.84738
242	24.1005	7.68917
243	24.2005	7.60475
244	24.3005	8.3284
245	24.4005	7.48028
246	24.5005	8.06324
247	24.6005	7.52213
248	24.7005	7.95615
249	24.8005	8.04585
250	24.9005	7.85047
251	25.0005	7.54003
252	25.1005	7.46565
253	25.2005	8.10377
254	25.3005	7.62593
255	25.4005	7.42818
256	25.5005	7.98887
257	25.6005	8.49774
258	25.7005	7.38393
259	25.8005	7.78336
260	25.9005	7.63548
261	26.0005	8.37261
262	26.1005	8.4722
263	26.2005	7.75336
264	26.3005	7.85582
265	26.4005	8.56264
266	26.5005	8.24667
267	26.6005	8.07933
268	26.7005	7.99793
269	26.8005	8.10471
270	26.9005	8.3402
271	27.0005	8.04317
272	27.1005	8.19886
273	27.2005	7.25014
274	27.3005	7.90925
275	27.4005	7.58845
276	27.5006	7.5514
277	27.6006	7.67199
278	27.7006	8.59293
279	27.8006	7.88111
280	27.9006	8.12523
281	28.0006	8.23792
282	28.1006	8.04464
283	28.2006	7.51423
284	28.3006	7.97594
285	28.4006	8.06622
286	28.5006	8.05382
287	28.6006	8.2211
288	28.7006	7.81
289	28.8006	8.09551
290	28.9006	8.37931
291	29.0006	7.80892
292	29.1006	8.16635
293	29.2006	8.0578
294	29.3006	7.25238
295	29.4006	7.57275
296	29.5006	8.2679
297	29.6006	8.05287
298	29.7006	8.0903
299	29.8006	8.87284
300	29.9006	9.27214
301	30.0006	8.80891
302	30.1006	8.64927
303	30.2006	9.2039
304	30.3006	8.98316
305	30.4006	7.57513
306	30.5006	8.29683
307	30.6006	8.40096
308	30.7006	7.83763
309	30.8006	8.48862
310	30.9006	8.29789
311	31.0006	8.71098
312	31.1006	8.33414
313	31.2006	8.11703
314	31.3006	9.0485
315	31.4006	7.73284
316	31.5006	8.44141
317	31.6006	8.19131
318	31.7006	7.82472
319	31.8006	7.6106
320	31.9006	7.85587
321	32.0006	7.91767
322	32.1006	8.07541
323	32.2006	8.26909
324	32.3006	7.81486
325	32.4006	8.39681
326	32.5007	8.06512
327	32.6007	8.10713
328	32.7007	9.16995
329	32.8007	8.85237
330	32.9007	8.35129
331	33.0007	8.48336
332	33.1007	8.82366
333	33.2007	8.65207
334	33.3007	8.377
335	33.4007	8.92102
336	33.5007	8.79223
337	33.6007	8.83118
338	33.7007	9.18161
339	33.8007	9.11247
340	33.9007	8.92747
341	34.0007	8.6193
342	34.1007	8.78149
343	34.2007	8.73401
344	34.3007	8.92
345	34.4007	8.82469
346	34.5007	9.41065
347	34.6007	9.22352
348	34.7007	9.1268
349	34.8007	8.80519
350	34.9007	9.54589
351	35.0007	8.57837
352	35.1007	8.50533
353	35.2007	9.35458
354	35.3007	8.75163
355	35.4007	8.08819
356	35.5007	8.77624
357	35.6007	8.39538
358	35.7007	7.82852
359	35.8007	7.98815
360	35.9007	8.52487
361	36.0007	8.39759
362	36.1007	8.38902
363	36.2007	8.00922
364	36.3007	8.2539
365	36.4007	8.10317
366	36.5007	8.89441
367	36.6007	8.95453
368	36.7007	8.76378
369	36.8007	9.38514
370	36.9007	8.73877
371	37.0007	8.18039
372	37.1007	8.42847
373	37.2007	8.06748
374	37.3007	8.95073
375	37.4007	9.55042
376	37.5007	9.14025
377	37.6008	8.61449
378	37.7008	9.59549
379	37.8008	9.26771
380	37.9008	9.35233
381	38.0008	9.14965
382	38.1008	9.13114
383	38.2008	8.49911
384	38.3008	9.07176
385	38.4008	9.75448
386	38.5008	9.4341
387	38.6008	10.5509
388	38.7008	9.96763
389	38.8008	10.1961
390	38.9008	9.53582
391	39.0008	10.0066
392	39.1008	9.79128
393	39.2008	10.3898
394	39.3008	10.3109
395	39.4008	9.74216
396	39.5008	10.3808
397	39.6008	10.3961
398	39.7008	10.1356
399	39.8008	9.55698
400	39.9008	10.0667
401	40.0008	10.0095
402	40.1008	9.65801
403	40.2008	9.43899
404	40.3008	9.90062
405	40.4008	9.51261
406	40.5008	10.0055
407	40.6008	10.1721
408	40.7008	9.85924
409	40.8008	9.71739
410	40.9008	10.17
411	41.0008	9.60769
412	41.1008	9.91532
413	41.2008	9.58873
414	41.3008	10.0198
415	41.4008	9.49989
416	41.5008	10.4793
417	41.6008	10.5962
418	41.7008	10.5061
419	41.8008	10.696
420	41.9008	10.9783
421	42.0008	10.7623
422	42.1008	11.1121
423	42.2008	11.0334
424	42.3008	11.2416
425	42.4008	10.2713
426	42.5008	10.2792
427	42.6009	10.5886
428	42.7009	10.2869
429	42.8009	9.97177
430	42.9009	10.1912
431	43.0009	9.84463
432	43.1009	9.83755
433	43.2009	9.77291
434	43.3009	10.1076
435	43.4009	9.64043
436	43.5009	10.0957
437	43.6009	9.68354
438	43.7009	9.43291
439	43.8009	9.75814
440	43.9009	9.77902
441	44.0009	9.5519
442	44.1009	9.39678
443	44.2009	9.95966
444	44.3009	10.1429
445	44.4009	9.8924
446	44.5009	10.2136
447	44.6009	9.80632
448	44.7009	10.1465
449	44.8009	10.2684
450	44.9009	10.1573
451	45.0009	11.2441
452	45.1009	10.4864
453	45.2009	10.2922
454	45.3009	9.88242
455	45.4009	10.6414
456	45.5009	10.8115
457	45.6009	9.57603
458	45.7009	10.4936
459	45.8009	10.6234
460	45.9009	10.2818
461	46.0009	10.0771
462	46.1009	10.3341
463	46.2009	10.6001
464	46.3009	11.1424
465	46.4009	11.8413
466	46.5009	11.1243
467	46.6009	11.0056
468	46.7009	11.2749
469	46.8009	10.0447
470	46.9009	11.0523
471	47.0009	11.1562
472	47.1009	10.9551
473	47.2009	11.2081
474	47.3009	10.9302
475	47.4009	9.84416
476	47.501	10.3775
477	47.601	11.1869
478	47.701	10.3767
479	47.801	11.595
480	47.901	10.9537
481	48.001	11.0038
482	48.101	10.87
483	48.201	10.7889
484	48.301	10.6508
485	48.401	10.8689
486	48.501	10.7339
487	48.601	11.5853
488	48.701	11.2437
489	48.801	11.2703
490	48.901	11.7708
491	49.001	11.7008
492	49.101	11.5732
493	49.201	11.0986
494	49.301	10.6945
495	49.401	10.7058
496	49.501	10.9475
497	49.601	10.9635
498	49.701	11.8406
499	49.801	10.7828
500	49.901	10.2023
501	50.001	9.86278
502	50.101	9.50262
503	50.201	9.75025
504	50.301	10.0641
505	50.401	10.1117
506	50.501	9.67267
507	50.601	9.576
508	50.701	9.45622
509	50.801	9.79786
510	50.901	9.75014
511	51.001	9.32862
512	51.101	9.16516
513	51.201	9.6396
514	51.301	9.65361
515	51.401	9.33675
516	51.501	9.91534
517	51.601	10.7295
518	51.701	9.89161
519	51.801	9.68629
520	51.901	9.92317
521	52.001	9.80654
522	52.101	9.95355
523	52.201	9.64001
524	52.301	9.41373
525	52.401	9.6138
526	52.501	9.25143
527	52.6011	9.8374
528	52.7011	10.0952
529	52.8011	9.6247
530	52.9011	9.53017
531	53.0011	9.37227
532	53.1011	9.07419
533	53.2011	9.48898
534	53.3011	9.16853
535	53.4011	9.47075
536	53.5011	8.99244
537	53.6011	9.79712
538	53.7011	9.50667
539	53.8011	9.09819
540	53.9011	9.42521
541	54.0011	9.51986
542	54.1011	9.35582
543	54.2011	9.62582
544	54.3011	9.29419
545	54.4011	10.2877
546	54.5011	9.90655
547	54.6011	9.47374
548	54.7011	9.74487
549	54.8011	9.17585
550	54.9011	9.05136
551	55.0011	9.32108
552	55.1011	9.1144
553	55.2011	8.61815
554	55.3011	8.82784
555	55.4011	8.98825
556	55.5011	9.18366
557	55.6011	8.89748
558	55.7011	8.69582
559	55.8011	8.85613
560	55.9011	10.0351
561	56.0011	10.1457
562	56.1011	10.0335
563	56.2011	9.34989
564	56.3011	8.48579
565	56.4011	9.34053
566	56.5011	9.6435
567	56.6011	9.31832
568	56.7011	8.2945
569	56.8011	8.94929
570	56.9011	8.89609
571	57.0011	8.96432
572	57.1011	8.91813
573	57.2011	9.37605
574	57.3011	10.6747
575	57.4011	9.97936
576	57.5012	9.80018
577	57.6012	9.90472
578	57.7012	10.3117
579	57.8012	9.87093
580	57.9012	10.1855
581	58.0012	9.80746
582	58.1012	10.3742
583	58.2012	10.0209
584	58.3012	9.30802
585	58.4012	9.69148
586	58.5012	10.02
587	58.6012	9.32715
588	58.7012	9.22543
589	58.8012	9.90369
590	58.9012	9.35335
591	59.0012	8.80221
592	59.1012	9.60444
593	59.2012	9.79172
594	59.3012	9.83885
595	59.4012	9.98159
596	59.5012	9.75362
597	59.6012	9.63461
598	59.7012	9.24647
599	59.8012	9.06867
600	59.9012	10.0813
601	60.0012	10.025
602	60.1012	9.49752
603	60.2012	9.76916
604	60.3012	9.64857
605	60.4012	9.89104
606	60.5012	9.60628
607	60.6012	9.59349
608	60.7012	9.1631
609	60.8012	10.1206
610	60.9012	9.16354
611	61.0012	9.19192
612	61.1012	8.99369
613	61.2012	8.74859
614	61.3012	9.12926
615	61.4012	8.73312
616	61.5012	9.41575
617	61.6012	9.59259
618	61.7012	9.36815
619	61.8012	9.76495
620	61.9012	9.63232
621	62.0012	9.04983
622	62.1012	9.39182
623	62.2012	9.46172
624	62.3012	9.57551
625	62.4012	10.0207
626	62.5012	10.3362
627	62.6013	10.0432
628	62.7013	8.97031
629	62.8013	9.16508
630	62.9013	8.21294
631	63.0013	8.39493
632	63.1013	8.81455
633	63.2013	8.92312
634	63.3013	9.51339
635	63.4013	9.54622
636	63.5013	9.06746
637	63.6013	9.25953
638	63.7013	9.23471
639	63.8013	9.22959
640	63.9013	9.62869
641	64.0013	9.30228
642	64.1013	9.67502
643	64.2013	9.20376
644	64.3013	10.1133
645	64.4013	10.4431
646	64.5013	10.176
647	64.6013	10.9981
648	64.7013	10.5018
649	64.8013	10.1799
650	64.9013	10.1164
651	65.0013	10.0967
652	65.1013	10.6956
653	65.2013	10.4381
654	65.3013	10.0909
655	65.4013	9.62862
656	65.5013	10.3932
657	65.6013	10.2799
658	65.7013	9.99118
659	65.8013	10.4038
660	65.9013	10.1843
661	66.0013	10.2809
662	66.1013	10.9735
663	66.2013	10.7247
664	66.3013	9.98563
665	66.4013	10.1229
666	66.5013	9.72224
667	66.6013	9.99701
668	66.7013	10.6219
669	66.8013	10.9062
670	66.9013	10.1656
671	67.0013	10.2115
672	67.1013	10.2913
673	67.2013	10.6948
674	67.3013	10.6467
675	67.4013	10.4205
676	67.5014	11.1088
677	67.6014	10.2069
678	67.7014	10.1777
679	67.8014	10.2249
680	67.9014	9.97173
681	68.0014	9.87461
682	68.1014	9.8106
683	68.2014	10.4632
684	68.3014	9.81983
685	68.4014	10.0219
686	68.5014	9.64659
687	68.6014	10.4012
688	68.7014	10.4041
689	68.8014	10.2695
690	68.9014	9.95995
691	69.0014	10.0741
692	69.1014	10.616
693	69.2014	10.4539
694	69.3014	10.0047
695	69.4014	9.98934
696	69.5014	10.504
697	69.6014	9.93118
698	69.7014	10.3083
699	69.8014	9.58
700	69.9014	9.60046
701	70.0014	9.20298
702	70.1014	10.3827
703	70.2014	9.59886
704	70.3014	9.90135
705	70.4014	10.285
706	70.5014	10.253
707	70.6014	10.5059
708	70.7014	10.0796
709	70.8014	10.0129
710	70.9014	10.1423
711	71.0014	10.5799
712	71.1014	10.2471
713	71.2014	10.2174
714	71.3014	10.3293
715	71.4014	9.87252
716	71.5014	10.0548
717	71.6014	9.63143
718	71.7014	9.66614
719	71.8014	9.70911
720	71.9014	10.4444
721	72.0014	9.94087
722	72.1014	10.3966
723	72.2014	10.0522
724	72.3014	9.67403
725	72.4014	9.61726
726	72.5015	10.0177
727	72.6015	10.3715
728	72.7015	9.97395
729	72.8015	9.94909
730	72.9015	9.83938
731	73.0015	10.3525
732	73.1015	10.6004
733	73.2015	10.7334
734	73.3015	10.8646
735	73.4015	10.6516
736	73.5015	11.0873
737	73.6015	10.45
738	73.7015	11.1272
739	73.8015	10.2803
740	73.9015	10.2935
741	74.0015	9.62028
742	74.1015	10.1841
743	74.2015	10.4782
744	74.3015	10.3428
745	74.4015	10.1693
746	74.5015	10.8586
747	74.6015	9.9687
748	74.7015	9.86806
749	74.8015	10.3819
750	74.9015	10.7877
751	75.0015	10.6521
752	75.1015	10.1446
753	75.2015	10.3708
754	75.3015	10.5211
755	75.4015	10.7612
756	75.5015	10.5367
757	75.6015	10.0191
758	75.7015	10.4846
759	75.8015	10.4651
760	75.9015	10.2361
761	76.0015	10.7337
762	76.1015	10.454
763	76.2015	10.5818
764	76.3015	10.4836
765	76.4015	9.91498
766	76.5015	9.98606
767	76.6015	10.6335
768	76.7015	10.3043
769	76.8015	10.3641
770	76.9015	10.1179
771	77.0015	10.1117
772	77.1015	9.9339
773	77.2015	9.82324
774	77.3015	9.88947
775	77.4015	10.0776
776	77.5015	10.3587
777	77.6016	9.81228
778	77.7016	10.7845
779	77.8016	10.8953
780	77.9016	10.5786
781	78.0016	10.0316
782	78.1016	10.301
783	78.2016	10.3763
784	78.3016	10.1305
785	78.4016	10.0593
786	78.5016	9.75034
787	78.6016	9.84577
788	78.7016	9.65241
789	78.8016	9.48852
790	78.9016	9.33586
791	79.0016	9.64626
792	79.1016	9.27302
793	79.2016	9.30228
794	79.3016	9.52954
795	79.4016	9.76494
796	79.5016	9.61864
797	79.6016	9.84071
798	79.7016	9.50755
799	79.8016	10.0047
800	79.9016	10.166
801	80.0016	10.0661
802	80.1016	10.1437
803	80.2016	10.016
804	80.3016	10.2709
805	80.4016	10.0656
806	80.5016	11.0031
807	80.6016	10.3776
808	80.7016	10.4378
809	80.8016	10.4445
810	80.9016	10.3836
811	81.0016	10.2399
812	81.1016	10.695
813	81.2016	10.7501
814	81.3016	10.1823
815	81.4016	10.4956
816	81.5016	9.64329
817	81.6016	10.0103
818	81.7016	9.28175
819	81.8016	9.29104
820	81.9016	9.35338
821	82.0016	9.81408
822	82.1016	9.63613
823	82.2016	9.85116
824	82.3016	9.92412
825	82.4016	9.35852
826	82.5016	10.8437
827	82.6017	9.89224
828	82.7017	10.1275
829	82.8017	10.7403
830	82.9017	10.2882
831	83.0017	10.4412
832	83.1017	10.002
833	83.2017	10.2197
834	83.3017	9.86213
835	83.4017	9.8731
836	83.5017	9.39329
837	83.6017	9.77568
838	83.7017	9.62822
839	83.8017	9.69242
840	83.9017	9.9147
841	84.0017	9.82896
842	84.1017	10.254
843	84.2017	10.3037
844	84.3017	9.86797
845	84.4017	10.0602
846	84.5017	9.93548
847	84.6017	10.6149
848	84.7017	9.96845
849	84.8017	9.98844
850	84.9017	9.69467
851	85.0017	10.1535
852	85.1017	9.15186
853	85.2017	9.68752
854	85.3017	9.32386
855	85.4017	9.79929
856	85.5017	9.7934
857	85.6017	9.339
858	85.7017	9.13017
859	85.8017	9.568
860	85.9017	9.12774
861	86.0017	9.63698
862	86.1017	9.73596
863	86.2017	9.52373
864	86.3017	9.01491
865	86.4017	9.76591
866	86.5017	9.41551
867	86.6017	9.90194
868	86.7017	10.3767
869	86.8017	10.1405
870	86.9017	9.82579
871	87.0017	9.78609
872	87.1017	10.0492
873	87.2017	10.2155
874	87.3017	10.3096
875	87.4017	9.53716
876	87.5018	9.76443
877	87.6018	9.46769
878	87.7018	8.86868
879	87.8018	9.53951
880	87.9018	8.98125
881	88.0018	9.36636
882	88.1018	9.02285
883	88.2018	9.22077
884	88.3018	9.04399
885	88.4018	9.09647
886	88.5018	8.97218
887	88.6018	9.13545
888	88.7018	8.86196
889	88.8018	9.95025
890	88.9018	9.39411
891	89.0018	9.29523
892	89.1018	9.21506
893	89.2018	8.84412
894	89.3018	8.56345
895	89.4018	8.61195
896	89.5018	8.85079
897	89.6018	8.98325
898	89.7018	9.68327
899	89.8018	9.22136
900	89.9018	9.00562
901	90.0018	8.98811
902	90.1018	9.70877
903	90.2018	9.56959
904	90.3018	9.6316
905	90.4018	9.32929
906	90.5018	9.35156
907	90.6018	10.3652
908	90.7018	10.0784
909	90.8018	10.8525
910	90.9018	11.0578
911	91.0018	8.85731
912	91.1018	9.7706
913	91.2018	9.73331
914	91.3018	10.2616
915	91.4018	10.0563
916	91.5018	9.96328
917	91.6018	10.1528
918	91.7018	10.4643
919	91.8018	11.4836
920	91.9018	10.6452
921	92.0018	10.5458
922	92.1018	10.4456
923	92.2018	10.4631
924	92.3018	10.2765
925	92.4018	10.0167
926	92.5019	10.643
927	92.6019	9.7563
928	92.7019	10.298
929	92.8019	11.3465
930	92.9019	10.2415
931	93.0019	10.6153
932	93.1019	10.2433
933	93.2019	10.0879
934	93.3019	10.4994
935	93.4019	10.4047
936	93.5019	10.6377
937	93.6019	10.3979
938	93.7019	10.5949
939	93.8019	10.0725
940	93.9019	9.25355
941	94.0019	9.51759
942	94.1019	9.57544
943	94.2019	10.1097
944	94.3019	10.5438
945	94.4019	10.2224
946	94.5019	10.1113
947	94.6019	10.5139
948	94.7019	10.9667
949	94.8019	11.0017
950	94.9019	11.1743
951	95.0019	11.0657
952	95.1019	10.8206
953	95.2019	10.872
954	95.3019	11.2251
955	95.4019	11.9993
956	95.5019	10.9817
957	95.6019	10.8022
958	95.7019	10.4822
959	95.8019	10.5589
960	95.9019	10.7187
961	96.0019	11.2312
962	96.1019	11.2865
963	96.2019	10.9211
964	96.3019	11.3569
965	96.4019	11.537
966	96.5019	11.4136
967	96.6019	11.1763
968	96.7019	10.957
969	96.8019	11.5231
970	96.9019	12.1764
971	97.0019	11.4872
972	97.1019	11.4323
973	97.2019	11.2517
974	97.3019	11.3929
975	97.4019	11.2366
976	97.5019	10.8688
977	97.602	11.3847
978	97.702	11.4541
979	97.802	11.9718
980	97.902	12.1984
981	98.002	12.6547
982	98.102	12.1075
983	98.202	12.204
984	98.302	12.435
985	98.402	12.6567
986	98.502	12.3841
987	98.602	12.0684
988	98.702	11.3177
989	98.802	12.0239
990	98.902	12.065
991	99.002	11.8966
992	99.102	12.0798
993	99.202	11.814
994	99.302	11.6234
995	99.402	12.0009
996	99.502	11.6979
997	99.602	12.3313
998	99.702	11.7921
999	99.802	11.8486
1000	99.902	12.2411
1001	100.002	12.1773
1002	100.102	12.218
1003	100.202	11.778
1004	100.302	11.4046
1005	100.402	11.6531
1006	100.502	11.8451
1007	100.602	11.6431
1008	100.702	11.5526
1009	100.802	12.2366
1010	100.902	11.8131
1011	101.002	11.4976
1012	101.102	11.6688
1013	101.202	12.6607
1014	101.302	12.0606
1015	101.402	11.8033
1016	101.502	12.1482
1017	101.602	12.2687
1018	101.702	12.2572
1019	101.802	12.0283
1020	101.902	12.1762
1021	102.002	11.8779
1022	102.102	11.4965
1023	102.202	11.1159
1024	102.302	11.6636
1025	102.402	11.5943
1026	102.502	11.1637
1027	102.602	11.2492
1028	102.702	11.7355
1029	102.802	11.6554
1030	102.902	11.453
1031	103.002	11.3238
1032	103.102	10.9819
1033	103.202	11.442
1034	103.302	11.7304
1035	103.402	11.1449
1036	103.502	11.3781
1037	103.602	10.9913
1038	103.702	11.5281
1039	103.802	11.1467
1040	103.902	11.6459
1041	104.002	11.7972
1042	104.102	11.632
1043	104.202	11.7943
1044	104.302	11.5481
1045	104.402	11.5149
1046	104.502	11.3667
1047	104.602	11.5131
1048	104.702	11.8019
1049	104.802	12.0241
1050	104.902	11.6536
1051	105.002	11.5558
1052	105.102	11.227
1053	105.202	11.2354
1054	105.302	11.3377
1055	105.402	12.2523
1056	105.502	12.3146
1057	105.602	12.1848
1058	105.702	11.7057
1059	105.802	11.5805
1060	105.902	11.877
1061	106.002	11.5923
1062	106.102	12.1204
1063	106.202	12.1018
1064	106.302	12.5653
1065	106.402	12.4698
1066	106.502	12.566
1067	106.602	12.1158
1068	106.702	12.0348
1069	106.802	12.852
1070	106.902	11.8572
1071	107.002	11.7736
1072	107.102	11.4013
1073	107.202	11.9046
1074	107.302	11.6956
1075	107.402	11.5313
1076	107.502	11.8347
1077	107.602	11.6443
1078	107.702	12.6367
1079	107.802	12.1052
1080	107.902	12.3053
1081	108.002	12.983
1082	108.102	13.064
1083	108.202	12.5691
1084	108.302	12.5826
1085	108.402	12.2129
1086	108.502	12.4261
1087	108.602	12.392
1088	108.702	12.5554
1089	108.802	12.5848
1090	108.902	12.6385
1091	109.002	12.6751
1092	109.102	12.4269
1093	109.202	12.6393
1094	109.302	12.1075
1095	109.402	11.7388
1096	109.502	11.8997
1097	109.602	11.8869
1098	109.702	11.9301
1099	109.802	12.1179
1100	109.902	12.3991
1101	110.002	12.4477
1102	110.102	11.8651
1103	110.202	12.3651
1104	110.302	11.8275
1105	110.402	11.881
1106	110.502	11.8263
1107	110.602	11.8759
1108	110.702	11.9107
1109	110.802	11.3342
1110	110.902	11.3296
1111	111.002	11.4777
1112	111.102	11.2823
1113	111.202	11.8479
1114	111.302	10.7876
1115	111.402	11.4696
1116	111.502	10.6921
1117	111.602	9.99318
1118	111.702	9.71297
1119	111.802	10.1814
1120	111.902	10.3009
1121	112.002	10.0268
1122	112.102	9.98592
1123	112.202	9.93624
1124	112.302	10.421
1125	112.402	10.12
1126	112.502	10.2963
1127	112.602	10.2277
1128	112.702	10.0381
1129	112.802	9.66622
1130	112.902	9.98953
1131	113.002	9.88354
1132	113.102	10.1383
1133	113.202	10.4658
1134	113.302	10.5123
1135	113.402	10.5851
1136	113.502	10.5268
1137	113.602	9.97844
1138	113.702	10.3242
1139	113.802	10.066
1140	113.902	10.3233
1141	114.002	10.3618
1142	114.102	10.5823
1143	114.202	10.4237
1144	114.302	10.7978
1145	114.402	10.4474
1146	114.502	10.5085
1147	114.602	10.3053
1148	114.702	10.6855
1149	114.802	10.7783
1150	114.902	10.7751
1151	115.002	10.5647
1152	115.102	10.5208
1153	115.202	10.0024
1154	115.302	10.7362
1155	115.402	10.8261
1156	115.502	10.2835
1157	115.602	10.6882
1158	115.702	10.6049
1159	115.802	10.8693
1160	115.902	10.0927
1161	116.002	10.3678
1162	116.102	10.3652
1163	116.202	10.2545
1164	116.302	10.43
1165	116.402	10.3296
1166	116.502	10.6392
1167	116.602	10.0951
1168	116.702	10.1247
1169	116.802	10.3646
1170	116.902	10.2622
1171	117.002	10.0128
1172	117.102	10.45
1173	117.202	10.0379
1174	117.302	9.84726
1175	117.402	10.3141
1176	117.502	10.2234
1177	117.602	10.1652
1178	117.702	10.3724
1179	117.802	9.84028
1180	117.902	10.2194
1181	118.002	10.3437
1182	118.102	10.0993
1183	118.202	10.0028
1184	118.302	10.3377
1185	118.402	10.1247
1186	118.502	9.78476
1187	118.602	10.2452
1188	118.702	10.0714
1189	118.802	10.1442
1190	118.902	10.2434
1191	119.002	9.97204
1192	119.102	10.2896
1193	119.202	10.0059
1194	119.302	10.0687
1195	119.402	10.1939
1196	119.502	10.2403
1197	119.602	10.2171
1198	119.702	10.2289
1199	119.802	10.2038
1200	119.902	10.3037
1201	120.002	9.91534
1202	120.102	10.3421
1203	120.202	10.1266
1204	120.302	10.1811
1205	120.402	10.158
1206	120.502	10.0753
1207	120.602	10.2345
1208	120.702	10.4735
1209	120.802	10.2187
1210	120.902	10.3709
1211	121.002	10.2642
1212	121.102	10.0622
1213	121.202	10.3793
1214	121.302	10.2857
1215	121.402	10.4281
1216	121.502	10.3011
1217	121.602	10.1623
1218	121.702	10.5593
1219	121.802	10.8685
1220	121.902	10.5015
1221	122.002	10.6408
1222	122.102	10.1955
1223	122.202	10.531
1224	122.302	10.1755
1225	122.402	10.2568
1226	122.502	10.0464
1227	122.602	10.3532
1228	122.702	10.5838
1229	122.802	10.3327
1230	122.902	10.537
1231	123.002	10.3834
1232	123.102	10.5076
1233	123.202	10.2562
1234	123.302	10.2743
1235	123.402	10.331
1236	123.502	10.4585
1237	123.602	10.6939
1238	123.702	10.1537
1239	123.802	10.1528
1240	123.902	9.95425
1241	124.002	10.3103
1242	124.102	10.0133
1243	124.202	10.2225
1244	124.302	10.2394
1245	124.402	10.4964
1246	124.502	10.3329
1247	124.602	10.2871
1248	124.702	10.2831
1249	124.802	10.1957
1250	124.902	10.4403
1251	125.002	10.1412
1252	125.103	10.1569
1253	125.203	9.90823
1254	125.303	10.1375
1255	125.403	10.076
1256	125.503	10.1251
1257	125.603	10.2994
1258	125.703	9.95184
1259	125.803	9.89465
1260	125.903	9.73091
1261	126.003	10.1603
1262	126.103	9.86582
1263	126.203	10.0716
1264	126.303	10.1216
1265	126.403	9.48745
1266	126.503	9.59589
1267	126.603	9.66199
1268	126.703	9.50223
1269	126.803	9.42909
1270	126.903	9.29808
1271	127.003	9.24269
1272	127.103	9.23206
1273	127.203	8.93686
1274	127.303	9.61673
1275	127.403	9.28495
1276	127.503	9.30197
1277	127.603	8.73576
1278	127.703	8.85036
1279	127.803	8.91355
1280	127.903	9.0443
1281	128.003	9.08653
1282	128.103	9.31148
1283	128.203	8.8598
1284	128.303	9.52459
1285	128.403	8.90298
1286	128.503	9.10449
1287	128.603	9.27538
1288	128.703	8.91293
1289	128.803	8.58411
1290	128.903	9.12369
1291	129.003	8.97147
1292	129.103	8.73028
1293	129.203	9.5667
1294	129.303	9.42748
1295	129.403	9.67958
1296	129.503	9.318
1297	129.603	9.01528
1298	129.703	8.74969
1299	129.803	8.99725
1300	129.903	9.08206
1301	130.003	8.9856
1302	130.103	9.51882
1303	130.203	9.40395
1304	130.303	9.01878
1305	130.403	9.00601
1306	130.503	9.01521
1307	130.603	9.016
1308	130.703	9.38549
1309	130.803	9.04429
1310	130.903	9.38358
1311	131.003	9.08573
1312	131.103	9.13194
1313	131.203	9.39486
1314	131.303	9.31609
1315	131.403	9.09679
1316	131.503	9.19789
1317	131.603	9.08812
1318	131.703	10.0948
1319	131.803	9.80684
1320	131.903	9.72494
1321	132.003	9.52001
1322	132.103	9.32014
1323	132.203	9.90398
1324	132.303	10.1793
1325	132.403	9.63009
1326	132.503	9.79536
1327	132.603	9.93775
1328	132.703	9.86723
1329	132.803	9.66361
1330	132.903	10.1186
1331	133.003	9.70249
1332	133.103	9.61982
1333	133.203	10.1041
1334	133.303	9.8829
1335	133.403	9.71918
1336	133.503	9.34698
1337	133.603	9.91122
1338	133.703	9.63048
1339	133.803	9.67543
1340	133.903	9.52106
1341	134.003	9.69296
1342	134.103	9.1603
1343	134.203	8.88611
1344	134.303	9.59003
1345	134.403	9.32314
1346	134.503	9.79817
1347	134.603	9.69469
1348	134.703	9.27662
1349	134.803	9.53152
1350	134.903	10.1576
1351	135.003	10.1253
1352	135.103	9.91368
1353	135.203	9.31376
1354	135.303	10.0134
1355	135.403	9.93577
1356	135.503	10.4058
1357	135.603	10.2558
1358	135.703	10.2138
1359	135.803	10.3262
1360	135.903	10.44
1361	136.003	10.213
1362	136.103	10.5451
1363	136.203	10.4756
1364	136.303	10.2426
1365	136.403	10.5012
1366	136.503	10.373
1367	136.603	10.5049
1368	136.703	10.2758
1369	136.803	9.99601
1370	136.903	10.2235
1371	137.003	10.0726
1372	137.103	9.97878
1373	137.203	10.4894
1374	137.303	10.2784
1375	137.403	10.1894
1376	137.503	10.2969
1377	137.603	10.39
1378	137.703	10.3126
1379	137.803	10.2773
1380	137.903	10.4127
1381	138.003	10.1759
1382	138.103	10.0472
1383	138.203	10.1261
1384	138.303	10.5564
1385	138.403	10.5198
1386	138.503	10.537
1387	138.603	9.96536
1388	138.703	10.4312
1389	138.803	10.3014
1390	138.903	10.27
1391	139.003	10.5429
1392	139.103	10.2973
1393	139.203	10.1539
1394	139.303	10.2691
1395	139.403	10.3936
1396	139.503	10.1336
1397	139.603	10.3708
1398	139.703	9.95261
1399	139.803	10.3965
1400	139.903	10.7505
1401	140.003	10.322
1402	140.103	10.2658
1403	140.203	10.6718
1404	140.303	10.3622
1405	140.403	10.9393
1406	140.503	10.5391
1407	140.603	10.1472
1408	140.703	10.3568
1409	140.803	9.98664
1410	140.903	10.3873
1411	141.003	10.5756
1412	141.103	10.1512
1413	141.203	10.1783
1414	141.303	10.1954
1415	141.403	10.9379
1416	141.503	10.3506
1417	141.603	10.7277
1418	141.703	10.4337
1419	141.803	10.7798
1420	141.903	10.5704
1421	142.003	10.2375
1422	142.103	10.2296
1423	142.203	10.6532
1424	142.303	10.7287
1425	142.403	10.4271
1426	142.503	10.4984
1427	142.603	10.634
1428	142.703	10.1405
1429	142.803	10.589
1430	142.903	10.3966
1431	143.003	10.2653
1432	143.103	10.0467
1433	143.203	10.358
1434	143.303	10.3774
1435	143.403	10.5047
1436	143.503	10.7194
1437	143.603	10.8548
1438	143.703	10.5528
1439	143.803	10.7442
1440	143.903	10.5487
1441	144.003	10.1665
1442	144.103	10.6706
1443	144.203	10.5444
1444	144.303	10.6228
1445	144.403	10.7744
1446	144.503	10.8694
1447	144.603	10.4228
1448	144.703	10.1991
1449	144.803	10.4199
1450	144.903	10.1646
1451	145.003	10.3444
1452	145.103	10.3214
1453	145.203	10.448
1454	145.303	10.4446
1455	145.403	10.4974
1456	145.503	10.228
1457	145.603	10.0907
1458	145.703	11.0968
1459	145.803	10.2785
1460	145.903	10.7598
1461	146.003	10.7763
1462	146.103	10.0882
1463	146.203	10.3424
1464	146.303	10.2095
1465	146.403	10.416
1466	146.503	10.4713
1467	146.603	10.5951
1468	146.703	10.1884
1469	146.803	10.8378
1470	146.903	10.6865
1471	147.003	10.5432
1472	147.103	10.3163
1473	147.203	10.2843
1474	147.303	10.3397
1475	147.403	10.2823
1476	147.503	10.1243
1477	147.603	10.7064
1478	147.703	10.4351
1479	147.803	10.3551
1480	147.903	10.5654
1481	148.003	10.5041
1482	148.103	10.384
1483	148.203	10.7647
1484	148.303	10.4119
1485	148.403	10.3688
1486	148.503	10.2211
1487	148.603	10.3838
1488	148.703	10.1395
1489	148.803	10.1495
1490	148.903	10.4108
1491	149.003	10.3432
1492	149.103	10.7219
1493	149.203	10.8665
1494	149.303	10.2779
1495	149.403	10.5843
1496	149.503	10.2542
1497	149.603	10.1444
1498	149.703	10.2828
1499	149.803	10.1379
1500	149.903	10.4011
1501	150.003	10.4552
1502	150.103	10.2054
1503	150.203	10.134
1504	150.303	10.1656
1505	150.403	10.5088
1506	150.503	10.5804
1507	150.603	10.8643
1508	150.703	10.7785
1509	150.803	10.6487
1510	150.903	10.7554
1511	151.003	10.7221
1512	151.103	10.3713
1513	151.203	10.3235
1514	151.303	10.3942
1515	151.403	10.9855
1516	151.503	10.4732
1517	151.603	10.6809
1518	151.703	10.9114
1519	151.803	10.5731
1520	151.903	10.5856
1521	152.003	10.6088
1522	152.103	10.5515
1523	152.203	10.9068
1524	152.303	10.5009
1525	152.403	10.3921
1526	152.503	10.3716
1527	152.603	10.5211
1528	152.703	10.3934
1529	152.803	10.3038
1530	152.903	10.0067
1531	153.003	10.5494
1532	153.103	10.6031
1533	153.203	10.2886
1534	153.303	9.68197
1535	153.403	9.86352
1536	153.503	10.057
1537	153.603	10.1271
1538	153.703	10.2893
1539	153.803	9.84642
1540	153.903	9.94875
1541	154.003	9.95172
1542	154.103	10.3653
1543	154.203	10.1152
1544	154.303	9.7314
1545	154.403	10.2066
1546	154.503	10.0878
1547	154.603	10.1556
1548	154.703	9.90497
1549	154.803	9.88234
1550	154.903	9.94206
1551	155.003	9.31022
1552	155.103	9.09298
1553	155.203	9.49626
1554	155.303	9.91065
1555	155.403	9.83737
1556	155.503	9.74911
1557	155.603	9.93608
1558	155.703	10.0523
1559	155.803	9.84703
1560	155.903	9.56615
1561	156.003	9.92184
1562	156.103	9.86897
1563	156.203	10.0931
1564	156.303	10.0532
1565	156.403	10.1195
1566	156.503	10.1055
1567	156.603	9.82221
1568	156.703	9.8184
1569	156.803	9.70022
1570	156.903	10.1497
1571	157.003	10.1466
1572	157.103	9.73343
1573	157.203	9.69283
1574	157.303	9.99248
1575	157.403	9.37239
1576	157.503	9.65089
1577	157.603	9.75923
1578	157.703	9.69532
1579	157.803	9.84279
1580	157.903	9.83524
1581	158.003	9.66369
1582	158.103	9.66547
1583	158.203	9.95701
1584	158.303	10.0992
1585	158.403	10.3683
1586	158.503	10.6301
1587	158.603	10.0127
1588	158.703	10.0691
1589	158.803	10.0815
1590	158.903	10.1668
1591	159.003	9.86528
1592	159.103	10.262
1593	159.203	10.5786
1594	159.303	9.78827
1595	159.403	10.0277
1596	159.503	10.0175
1597	159.603	9.90717
1598	159.703	10.411
1599	159.803	10.3656
1600	159.903	10.055
1601	160.003	10.0831
1602	160.103	10.6101
1603	160.203	10.4825
1604	160.303	10.2235
1605	160.403	10.6488
1606	160.503	10.5822
1607	160.603	11.5337
1608	160.703	10.8049
1609	160.803	11.2754
1610	160.903	10.7396
1611	161.003	10.6826
1612	161.103	10.689
1613	161.203	10.8357
1614	161.303	11.1351
1615	161.403	10.5717
1616	161.503	10.2343
1617	161.603	10.2265
1618	161.703	10.9095
1619	161.803	10.8449
1620	161.903	11.0448
1621	162.003	10.5285
1622	162.103	10.7561
1623	162.203	10.7156
1624	162.303	11.1047
1625	162.403	10.3538
1626	162.503	11.0532
1627	162.603	10.5858
1628	162.703	10.5194
1629	162.803	10.1407
1630	162.903	10.6651
1631	163.003	10.6295
1632	163.103	10.2693
1633	163.203	10.443
1634	163.303	10.9282
1635	163.403	10.1906
1636	163.503	10.5608
1637	163.603	10.699
1638	163.703	10.7723
1639	163.803	10.8939
1640	163.903	11.2875
1641	164.003	10.8593
1642	164.103	11.0526
1643	164.203	10.76
1644	164.303	11.5379
1645	164.403	11.0294
1646	164.503	11.0324
1647	164.603	10.8547
1648	164.703	10.9953
1649	164.803	10.9431
1650	164.903	10.8518
1651	165.003	10.863
1652	165.103	11.2705
1653	165.203	10.6038
1654	165.303	10.7751
1655	165.403	11.2797
1656	165.503	10.7568
1657	165.603	10.8322
1658	165.703	11.406
1659	165.803	11.5138
1660	165.903	11.0052
1661	166.003	10.7122
1662	166.103	10.5297
1663	166.203	10.7827
1664	166.303	10.9417
1665	166.403	10.6646
1666	166.503	11.05
1667	166.603	11.0973
1668	166.703	11.1442
1669	166.803	10.8888
1670	166.903	11.0997
1671	167.003	10.8508
1672	167.103	10.668
1673	167.203	10.5201
1674	167.303	10.846
1675	167.403	10.6719
1676	167.503	10.4107
1677	167.603	10.1619
1678	167.703	10.8174
1679	167.803	10.5665
1680	167.903	10.5409
1681	168.003	10.6589
1682	168.103	10.9449
1683	168.203	11.2359
1684	168.303	11.2738
1685	168.403	11.0466
1686	168.503	10.9955
1687	168.603	11.0185
1688	168.703	10.4563
1689	168.803	11.0607
1690	168.903	10.4426
1691	169.003	11.0683
1692	169.103	10.9112
1693	169.203	10.7947
1694	169.303	10.5945
1695	169.403	11.0409
1696	169.503	11.6249
1697	169.603	10.9741
1698	169.703	11.1723
1699	169.803	10.9792
1700	169.903	10.8695
1701	170.003	10.4292
1702	170.103	10.8763
1703	170.203	10.9365
1704	170.303	10.6525
1705	170.403	10.7433
1706	170.503	10.9708
1707	170.603	10.9278
1708	170.703	11.1533
1709	170.803	10.8156
1710	170.903	11.1281
1711	171.003	11.0444
1712	171.103	10.8295
1713	171.203	11.3207
1714	171.303	10.9317
1715	171.403	10.5886
1716	171.503	10.9476
1717	171.603	10.8128
1718	171.703	10.908
1719	171.803	11.271
1720	171.903	11.1648
1721	172.003	11.0286
1722	172.103	10.4459
1723	172.203	11.0735
1724	172.303	10.7734
1725	172.403	11.1889
1726	172.503	11.037
1727	172.603	10.6504
1728	172.703	10.5554
1729	172.803	11.1582
1730	172.903	10.9228
1731	173.003	10.7688
1732	173.103	11.2178
1733	173.203	10.967
1734	173.303	10.7949
1735	173.403	10.9249
1736	173.503	10.7144
1737	173.603	10.7699
1738	173.703	10.8562
1739	173.803	10.8057
1740	173.903	11.0125
1741	174.003	10.7418
1742	174.103	10.8723
1743	174.203	11.0545
1744	174.303	10.743
1745	174.403	11.3054
1746	174.503	10.5812
1747	174.603	11.1464
1748	174.703	10.8415
1749	174.803	10.9395
1750	174.903	11.0562
1751	175.004	11.0222
1752	175.104	11.2248
1753	175.204	10.5903
1754	175.304	11.0574
1755	175.404	10.5627
1756	175.504	10.8525
1757	175.604	11.06
1758	175.704	10.4654
1759	175.804	10.3987
1760	175.904	9.84886
1761	176.004	9.87352
1762	176.104	10.3909
1763	176.204	10.413
1764	176.304	10.0788
1765	176.404	9.73349
1766	176.504	10.3186
1767	176.604	10.6557
1768	176.704	10.2167
1769	176.804	10.838
1770	176.904	10.862
1771	177.004	10.4952
1772	177.104	10.4379
1773	177.204	11.2082
1774	177.304	10.851
1775	177.404	10.736
1776	177.504	10.5823
1777	177.604	10.3888
1778	177.704	10.6408
1779	177.804	10.462
1780	177.904	10.6866
1781	178.004	10.9139
1782	178.104	10.6699
1783	178.204	10.4231
1784	178.304	11.0575
1785	178.404	10.836
1786	178.504	11.0346
1787	178.604	10.7668
1788	178.704	10.9043
1789	178.804	10.5405
1790	178.904	10.8981
1791	179.004	10.4737
1792	179.104	10.8862
1793	179.204	11.2113
1794	179.304	10.8281
1795	179.404	11.0159
1796	179.504	10.7666
1797	179.604	10.5949
1798	179.704	10.8817
1799	179.804	10.9375
1800	179.904	11.336
1801	180.004	10.912
1802	180.104	10.8395
1803	180.204	11.0374
1804	180.304	10.7819
1805	180.404	10.8754
1806	180.504	10.7837
1807	180.604	11.1086
1808	180.704	10.739
1809	180.804	11.0334
1810	180.904	11.0934
1811	181.004	11.4646
1812	181.104	11.3043
1813	181.204	10.9312
1814	181.304	11.1752
1815	181.404	11.0663
1816	181.504	11.5017
1817	181.604	11.1293
1818	181.704	10.9927
1819	181.804	11.0373
1820	181.904	11.2227
1821	182.004	11.2246
1822	182.104	11.0868
1823	182.204	11.6126
1824	182.304	10.9493
1825	182.404	11.2872
1826	182.504	11.3193
1827	182.604	11.1904
1828	182.704	10.8937
1829	182.804	10.3817
1830	182.904	10.657
1831	183.004	10.9369
1832	183.104	10.9806
1833	183.204	10.8202
1834	183.304	10.7449
1835	183.404	10.9291
1836	183.504	11.1049
1837	183.604	10.817
1838	183.704	10.638
1839	183.804	10.8538
1840	183.904	10.8764
1841	184.004	10.7596
1842	184.104	10.9895
1843	184.204	11.2288
1844	184.304	10.9604
1845	184.404	10.9773
1846	184.504	11.0047
1847	184.604	10.8183
1848	184.704	10.8192
1849	184.804	10.8232
1850	184.904	10.9462
1851	185.004	10.5744
1852	185.104	10.8699
1853	185.204	11.112
1854	185.304	11.053
1855	185.404	10.6952
1856	185.504	10.6959
1857	185.604	10.851
1858	185.704	10.6736
1859	185.804	10.5153
1860	185.904	10.4574
1861	186.004	11.0206
1862	186.104	10.6581
1863	186.204	11.0073
1864	186.304	11.3249
1865	186.404	11.2163
1866	186.504	11.4276
1867	186.604	11.5029
1868	186.704	11.4538
1869	186.804	11.5575
1870	186.904	11.7716
1871	187.004	11.3809
1872	187.104	11.7825
1873	187.204	11.4712
1874	187.304	11.3141
1875	187.404	11.7561
1876	187.504	11.2941
1877	187.604	11.2561
1878	187.704	11.0814
1879	187.804	11.4056
1880	187.904	10.6971
1881	188.004	11.0944
1882	188.104	10.8322
1883	188.204	10.8561
1884	188.304	11.5385
1885	188.404	11.4069
1886	188.504	10.8384
1887	188.604	11.538
1888	188.704	11.6173
1889	188.804	11.1349
1890	188.904	11.3186
1891	189.004	11.0828
1892	189.104	11.4423
1893	189.204	11.3692
1894	189.304	11.422
1895	189.404	11.0621
1896	189.504	11.6019
1897	189.604	11.1164
1898	189.704	11.3693
1899	189.804	11.1269
1900	189.904	11.0489
1901	190.004	11.6267
1902	190.104	11.3821
1903	190.204	11.5428
1904	190.304	11.0273
1905	190.404	11.3578
1906	190.504	11.5396
1907	190.604	11.3705
1908	190.704	11.3502
1909	190.804	11.6341
1910	190.904	11.6261
1911	191.004	11.0302
1912	191.104	11.8554
1913	191.204	11.2244
1914	191.304	11.5604
1915	191.404	11.094
1916	191.504	11.4738
1917	191.604	11.5056
1918	191.704	11.3343
1919	191.804	11.5416
1920	191.904	10.9546
1921	192.004	11.0095
1922	192.104	11.261
1923	192.204	11.7981
1924	192.304	11.1718
1925	192.404	10.7605
1926	192.504	10.8513
1927	192.604	10.6494
1928	192.704	10.5334
1929	192.804	10.9315
1930	192.904	10.3812
1931	193.004	10.8895
1932	193.104	10.4571
1933	193.204	10.6813
1934	193.304	10.419
1935	193.404	10.3769
1936	193.504	10.5604
1937	193.604	10.9599
1938	193.704	10.6167
1939	193.804	10.7364
1940	193.904	10.429
1941	194.004	10.7963
1942	194.104	11.1795
1943	194.204	10.7566
1944	194.304	11.0776
1945	194.404	10.8159
1946	194.504	10.9818
1947	194.604	11.1847
1948	194.704	10.4035
1949	194.804	10.1498
1950	194.904	10.268
1951	195.004	10.2179
1952	195.104	10.5488
1953	195.204	10.0882
1954	195.304	10.721
1955	195.404	10.9927
1956	195.504	11.8328
1957	195.604	11.1472
1958	195.704	11.2505
1959	195.804	11.2075
1960	195.904	11.4632
1961	196.004	11.4047
1962	196.104	11.2888
1963	196.204	11.5369
1964	196.304	11.8764
1965	196.404	11.2657
1966	196.504	12.2525
1967	196.604	11.4973
1968	196.704	10.9289
1969	196.804	10.9986
1970	196.904	11.2046
1971	197.004	11.9506
1972	197.104	12.4628
1973	197.204	11.9476
1974	197.304	12.3305
1975	197.404	12.6356
1976	197.504	12.5971
1977	197.604	13.2849
1978	197.704	12.9288
1979	197.804	13.6978
1980	197.904	12.8503
1981	198.004	12.2415
1982	198.104	12.6939
1983	198.204	12.5865
1984	198.304	13.6131
1985	198.404	13.0573
1986	198.504	13.4758
1987	198.604	12.9094
1988	198.704	13.0528
1989	198.804	12.5834
1990	198.904	13.5982
1991	199.004	12.6351
1992	199.104	12.7207
1993	199.204	13.0097
1994	199.304	13.8068
1995	199.404	13.4269
1996	199.504	13.4338
1997	199.604	12.9423
1998	199.704	12.9093
1999	199.804	12.9957
[truncated: 3,002 more rows]
