# Supplementary material for: Discovery of Melittin as Triple-Action Agent: Broad-Spectrum Antibacterial, Anti-Biofilm, and Potential Anti-Quorum Sensing Activities
Source: Molecules. 2024 Jan 23;29(3):558. doi: 10.3390/molecules29030558 (PMC10856726; doi:10.3390/molecules29030558)
Supplement: Supplementary file 1 [file molecules-29-00558-s001.zip › RMSF (Table S4).xlsx]

## Sheet: melittin-RMSF
Residue Index	Residue	RMSF (Per Residue)
0	G:ALA_2	3.21815
1	G:LEU_3	2.77191
2	G:VAL_4	2.68859
3	G:ASP_5	2.82417
4	G:GLY_6	1.73982
5	G:PHE_7	2.50353
6	G:LEU_8	1.76773
7	G:GLU_9	1.59522
8	G:LEU_10	1.2768
9	G:GLU_11	1.79533
10	G:ARG_12	2.61735
11	G:SER_13	1.28864
12	G:SER_14	1.50578
13	G:GLY_15	0.951602
14	G:LYS_16	1.43367
15	G:LEU_17	1.24089
16	G:GLU_18	1.55877
17	G:TRP_19	0.837389
18	G:SER_20	0.92331
19	G:ALA_21	0.840472
20	G:ILE_22	0.941054
21	G:LEU_23	1.17092
22	G:GLN_24	1.13814
23	G:LYS_25	1.58179
24	G:MSE_26	1.31342
25	G:ALA_27	0.648229
26	G:SER_28	0.894536
27	G:ASP_29	1.3768
28	G:LEU_30	1.01647
29	G:GLY_31	0.72462
30	G:PHE_32	0.970289
31	G:SER_33	0.828871
32	G:LYS_34	0.868385
33	G:ILE_35	0.824838
34	G:LEU_36	0.798673
35	G:PHE_37	1.43615
36	G:GLY_38	0.651274
37	G:LEU_39	1.07461
38	G:LEU_40	1.0947
39	G:PRO_41	1.16288
40	G:LYS_42	2.21638
41	G:ASP_43	2.24298
42	G:SER_44	2.01249
43	G:GLN_45	3.36734
44	G:ASP_46	2.52485
45	G:TYR_47	2.40107
46	G:GLU_48	2.26096
47	G:ASN_49	1.82511
48	G:ALA_50	0.91634
49	G:PHE_51	1.29575
50	G:ILE_52	1.00062
51	G:VAL_53	0.868411
52	G:GLY_54	0.662558
53	G:ASN_55	0.624024
54	G:TYR_56	0.668513
55	G:PRO_57	0.865311
56	G:ALA_58	1.36674
57	G:ALA_59	1.63594
58	G:TRP_60	1.3708
59	G:ARG_61	2.26244
60	G:GLU_62	1.94712
61	G:HIS_63	1.84577
62	G:TYR_64	1.28015
63	G:ASP_65	1.65783
64	G:ARG_66	2.37995
65	G:ALA_67	1.33798
66	G:GLY_68	1.17872
67	G:TYR_69	1.60747
68	G:ALA_70	1.05035
69	G:ARG_71	1.84358
70	G:VAL_72	1.3177
71	G:ASP_73	0.89713
72	G:PRO_74	0.703919
73	G:THR_75	0.762687
74	G:VAL_76	1.08463
75	G:SER_77	1.21604
76	G:HIS_78	1.53027
77	G:CYS_79	1.22255
78	G:THR_80	1.72814
79	G:GLN_81	2.10721
80	G:SER_82	1.6192
81	G:VAL_83	1.45741
82	G:LEU_84	1.37304
83	G:PRO_85	0.816989
84	G:ILE_86	0.953606
85	G:PHE_87	1.01235
86	G:TRP_88	0.593869
87	G:GLU_89	1.00971
88	G:PRO_90	0.971307
89	G:SER_91	1.01875
90	G:ILE_92	1.01415
91	G:TYR_93	1.10617
92	G:GLN_94	2.12224
93	G:THR_95	1.28016
94	G:ARG_96	2.61069
95	G:LYS_97	1.93482
96	G:GLN_98	1.02493
97	G:HIS_99	1.29346
98	G:GLU_100	1.55551
99	G:PHE_101	1.2857
100	G:PHE_102	1.24129
101	G:GLU_103	1.53049
102	G:GLU_104	1.19978
103	G:ALA_105	0.672256
104	G:SER_106	0.902685
105	G:ALA_107	0.894732
106	G:ALA_108	0.826042
107	G:GLY_109	0.688696
108	G:LEU_110	0.771097
109	G:VAL_111	0.974687
110	G:TYR_112	0.771574
111	G:GLY_113	0.455187
112	G:LEU_114	0.831985
113	G:THR_115	0.584981
114	G:MSE_116	0.987999
115	G:PRO_117	0.6141
116	G:LEU_118	0.814848
117	G:HIS_119	1.55255
118	G:GLY_120	1.29594
119	G:ALA_121	1.7686
120	G:ARG_122	2.48886
121	G:GLY_123	1.30003
122	G:GLU_124	1.51158
123	G:LEU_125	1.22596
124	G:GLY_126	0.611411
125	G:ALA_127	0.632095
126	G:LEU_128	0.864148
127	G:SER_129	0.790093
128	G:LEU_130	0.731989
129	G:SER_131	0.586865
130	G:VAL_132	0.744518
131	G:GLU_133	1.05004
132	G:ALA_134	0.877874
133	G:GLU_135	1.96639
134	G:ASN_136	1.03011
135	G:ARG_137	1.42379
136	G:ALA_138	0.897559
137	G:GLU_139	1.37401
138	G:ALA_140	0.706587
139	G:ASN_141	1.23598
140	G:ARG_142	2.09289
141	G:PHE_143	1.50921
142	G:MSE_144	0.797429
143	G:GLU_145	1.60186
144	G:SER_146	1.21862
145	G:VAL_147	0.982986
146	G:LEU_148	1.27881
147	G:PRO_149	0.9773
148	G:THR_150	0.973367
149	G:LEU_151	1.17106
150	G:TRP_152	2.1799
151	G:MSE_153	1.52388
152	G:LEU_154	1.0404
153	G:LYS_155	1.05253
154	G:ASP_156	1.05769
155	G:TYR_157	1.71723
156	G:ALA_158	0.896416
157	G:LEU_159	1.34332
158	G:GLN_160	1.87163
159	G:SER_161	1.5335
160	G:GLY_162	2.24265
161	G:ALA_163	3.66779
162	G:GLY_164	3.02212
163	G:LEU_165	2.21411
164	G:ALA_166	2.73165
165	G:PHE_167	3.77265

## Sheet: LL-37-RMSF
Residue Index	Residue	RMSF (Per Residue)
0	G:ALA_2	4.16379
1	G:LEU_3	2.29348
2	G:VAL_4	3.21357
3	G:ASP_5	2.77109
4	G:GLY_6	1.98086
5	G:PHE_7	2.74021
6	G:LEU_8	1.93758
7	G:GLU_9	1.62239
8	G:LEU_10	1.18247
9	G:GLU_11	1.93916
10	G:ARG_12	2.05152
11	G:SER_13	1.43815
12	G:SER_14	1.69363
13	G:GLY_15	1.18127
14	G:LYS_16	1.62198
15	G:LEU_17	1.55168
16	G:GLU_18	1.72294
17	G:TRP_19	0.899376
18	G:SER_20	1.09113
19	G:ALA_21	0.901109
20	G:ILE_22	0.887558
21	G:LEU_23	1.1
22	G:GLN_24	0.840345
23	G:LYS_25	1.69956
24	G:MSE_26	1.15483
25	G:ALA_27	0.679224
26	G:SER_28	0.945313
27	G:ASP_29	1.38
28	G:LEU_30	1.02729
29	G:GLY_31	0.721522
30	G:PHE_32	0.756157
31	G:SER_33	0.879468
32	G:LYS_34	0.744264
33	G:ILE_35	0.850257
34	G:LEU_36	0.766265
35	G:PHE_37	1.07452
36	G:GLY_38	0.643844
37	G:LEU_39	1.31956
38	G:LEU_40	1.49934
39	G:PRO_41	2.45973
40	G:LYS_42	2.53222
41	G:ASP_43	2.39164
42	G:SER_44	2.22997
43	G:GLN_45	3.04472
44	G:ASP_46	1.60885
45	G:TYR_47	1.68718
46	G:GLU_48	1.46384
47	G:ASN_49	1.66863
48	G:ALA_50	0.901412
49	G:PHE_51	0.9896
50	G:ILE_52	0.765367
51	G:VAL_53	0.747687
52	G:GLY_54	0.606212
53	G:ASN_55	0.624409
54	G:TYR_56	0.692045
55	G:PRO_57	0.741553
56	G:ALA_58	0.880293
57	G:ALA_59	0.941656
58	G:TRP_60	0.789178
59	G:ARG_61	0.847204
60	G:GLU_62	1.29884
61	G:HIS_63	1.15482
62	G:TYR_64	0.718224
63	G:ASP_65	1.46754
64	G:ARG_66	1.9521
65	G:ALA_67	1.20128
66	G:GLY_68	1.12668
67	G:TYR_69	1.8286
68	G:ALA_70	1.01001
69	G:ARG_71	1.59882
70	G:VAL_72	1.34132
71	G:ASP_73	0.868432
72	G:PRO_74	0.703228
73	G:THR_75	0.769988
74	G:VAL_76	1.06002
75	G:SER_77	1.014
76	G:HIS_78	0.931048
77	G:CYS_79	0.954649
78	G:THR_80	1.20025
79	G:GLN_81	1.98786
80	G:SER_82	1.06011
81	G:VAL_83	1.2256
82	G:LEU_84	1.34088
83	G:PRO_85	0.796778
84	G:ILE_86	0.754339
85	G:PHE_87	1.68936
86	G:TRP_88	0.681127
87	G:GLU_89	1.33396
88	G:PRO_90	1.00056
89	G:SER_91	1.07031
90	G:ILE_92	1.19763
91	G:TYR_93	1.30981
92	G:GLN_94	2.95736
93	G:THR_95	1.70295
94	G:ARG_96	2.05019
95	G:LYS_97	2.38138
96	G:GLN_98	1.41351
97	G:HIS_99	1.30402
98	G:GLU_100	1.7401
99	G:PHE_101	1.99639
100	G:PHE_102	1.09505
101	G:GLU_103	1.36887
102	G:GLU_104	1.20376
103	G:ALA_105	0.658901
104	G:SER_106	0.824368
105	G:ALA_107	0.8359
106	G:ALA_108	0.765268
107	G:GLY_109	0.695327
108	G:LEU_110	0.725879
109	G:VAL_111	0.865251
110	G:TYR_112	0.873893
111	G:GLY_113	0.518326
112	G:LEU_114	0.9396
113	G:THR_115	0.637378
114	G:MSE_116	1.14611
115	G:PRO_117	0.693968
116	G:LEU_118	1.11159
117	G:HIS_119	1.7568
118	G:GLY_120	1.53747
119	G:ALA_121	2.2672
120	G:ARG_122	2.92502
121	G:GLY_123	1.38144
122	G:GLU_124	1.72422
123	G:LEU_125	1.32974
124	G:GLY_126	0.92021
125	G:ALA_127	0.777402
126	G:LEU_128	0.958514
127	G:SER_129	0.729072
128	G:LEU_130	0.746879
129	G:SER_131	0.491618
130	G:VAL_132	0.732479
131	G:GLU_133	1.14314
132	G:ALA_134	0.971514
133	G:GLU_135	1.89699
134	G:ASN_136	1.37138
135	G:ARG_137	2.17839
136	G:ALA_138	1.42179
137	G:GLU_139	1.91965
138	G:ALA_140	0.940619
139	G:ASN_141	1.71001
140	G:ARG_142	2.60684
141	G:PHE_143	1.84981
142	G:MSE_144	1.8708
143	G:GLU_145	2.17901
144	G:SER_146	1.89254
145	G:VAL_147	1.37551
146	G:LEU_148	1.68179
147	G:PRO_149	1.24082
148	G:THR_150	1.15225
149	G:LEU_151	1.35443
150	G:TRP_152	1.9904
151	G:MSE_153	1.68407
152	G:LEU_154	1.54714
153	G:LYS_155	1.27435
154	G:ASP_156	1.73333
155	G:TYR_157	1.81417
156	G:ALA_158	1.03822
157	G:LEU_159	1.66132
158	G:GLN_160	2.33402
159	G:SER_161	1.53061
160	G:GLY_162	1.89649
161	G:ALA_163	2.68083
162	G:GLY_164	1.78576
163	G:LEU_165	1.96921
164	G:ALA_166	2.38413
165	G:PHE_167	3.65845
