# Supplementary material for: Discovery of Melittin as Triple-Action Agent: Broad-Spectrum Antibacterial, Anti-Biofilm, and Potential Anti-Quorum Sensing Activities
Source: Molecules. 2024 Jan 23;29(3):558. doi: 10.3390/molecules29030558 (PMC10856726; doi:10.3390/molecules29030558)
Supplement: Supplementary file 1 [file molecules-29-00558-s001.zip › ROS (Table S2).csv]

			Area	Mean	Min	Max	IntDen	%Area	RawIntDen
E. coli ATCC 25922	MIC	1	262144	4.025	0	255	1055123	0.952	1055123
	MBC	2	262144	10.857	0	255	2846172	2.684	2846172
S. aureus 1	MIC	3	262144	17.196	0	255	4507932	2.682	4507932
	MBC	4	262144	19.897	0	255	5215897	6.98	5215897
P. aeruginosa PAO1	MIC	5	262144	7.763	0	255	2035048	0.97	2035048
	MBC	6	262144	10.992	0	255	2881603	2.576	2881603
A. baumannii 34230	MIC	7	262144	7.005	0	255	1836295	1.802	1836295
	MBC	8	262144	9.348	0	255	2450517	2.399	2450517
